# Supplementary material for: Lanthanide complexes based on a conjugated pyridine carboxylate ligand: structures, luminescence and magnetic properties
Source: RSC Adv. 2020 Feb 10;10(11):6192–9. doi: 10.1039/c9ra10975g (PMC9049638; doi:10.1039/c9ra10975g)
Supplement: RA-010-C9RA10975G-s002 [file RA-010-C9RA10975G-s002.cif]

# Electronic Supplementary Material (ESI) for RSC Advances.
# This journal is © The Royal Society of Chemistry 2020

####################################################################### 
# 
# This file contains crystal structure data downloaded from the 
# Cambridge Structural Database (CSD) hosted by the Cambridge 
# Crystallographic Data Centre (CCDC).
# 
# Full information about CCDC data access policies and citation 
# guidelines are available at http://www.ccdc.cam.ac.uk/access/V1 
# 
# Audit and citation data items may have been added by the CCDC. 
# Please retain this information to preserve the provenance of 
# this file and to allow appropriate attribution of the data. 
# 
#######################################################################

data_222_sq
_database_code_depnum_ccdc_archive 'CCDC 1903808'
_audit_update_record             
;
2020-01-17 deposited with the CCDC.	2020-01-29 downloaded from the CCDC.
;
_audit_creation_date             2019-12-24
_audit_creation_method           
;
Olex2 1.2
(compiled 2017.08.10 svn.r3458 for OlexSys, GUI svn.r5381)
;
_shelx_SHELXL_version_number     2016/6
_chemical_name_common            ?
_chemical_name_systematic        ?
_chemical_formula_moiety         '4(C36 H24 Dy2 N6 O15), 0.5(H4 O2)'
_chemical_formula_sum            'C144 H98 Dy8 N24 O61'
_chemical_formula_weight         4440.46
_chemical_melting_point          ?
loop_
_atom_type_symbol
_atom_type_description
_atom_type_scat_dispersion_real
_atom_type_scat_dispersion_imag
_atom_type_scat_source
C C 0.0033 0.0016 'International Tables Vol C Tables 4.2.6.8 and 6.1.1.4'
H H 0.0000 0.0000 'International Tables Vol C Tables 4.2.6.8 and 6.1.1.4'
Dy Dy -0.1892 4.4098 'International Tables Vol C Tables 4.2.6.8 and 6.1.1.4'
N N 0.0061 0.0033 'International Tables Vol C Tables 4.2.6.8 and 6.1.1.4'
O O 0.0106 0.0060 'International Tables Vol C Tables 4.2.6.8 and 6.1.1.4'

_shelx_space_group_comment       
;
The symmetry employed for this shelxl refinement is uniquely defined
by the following loop, which should always be used as a source of
symmetry information in preference to the above space-group names.
They are only intended as comments.
;
_space_group_crystal_system      monoclinic
_space_group_IT_number           13
_space_group_name_H-M_alt        'P 1 2/c 1'
_space_group_name_Hall           '-P 2yc'
loop_
_space_group_symop_operation_xyz
'x, y, z'
'-x, y, -z+1/2'
'-x, -y, -z'
'x, -y, z-1/2'

_cell_length_a                   19.329(4)
_cell_length_b                   18.257(4)
_cell_length_c                   23.014(4)
_cell_angle_alpha                90
_cell_angle_beta                 107.892(3)
_cell_angle_gamma                90
_cell_volume                     7728(3)
_cell_formula_units_Z            2
_cell_measurement_reflns_used    9948
_cell_measurement_temperature    293(2)
_cell_measurement_theta_max      28.499
_cell_measurement_theta_min      2.415
_shelx_estimated_absorpt_T_max   0.610
_shelx_estimated_absorpt_T_min   0.493
_exptl_absorpt_coefficient_mu    3.917
_exptl_absorpt_correction_T_max  0.856
_exptl_absorpt_correction_T_min  0.573
_exptl_absorpt_correction_type   multi-scan
_exptl_absorpt_process_details   ?
_exptl_absorpt_special_details   ?
_exptl_crystal_colour            yellow
_exptl_crystal_density_diffrn    1.908
_exptl_crystal_density_meas      ?
_exptl_crystal_density_method    ?
_exptl_crystal_description       flake
_exptl_crystal_F_000             4292
_exptl_crystal_size_max          0.21
_exptl_crystal_size_mid          0.18
_exptl_crystal_size_min          0.14
_exptl_transmission_factor_max   ?
_exptl_transmission_factor_min   ?
_diffrn_reflns_av_R_equivalents  0.0572
_diffrn_reflns_av_unetI/netI     0.0756
_diffrn_reflns_Laue_measured_fraction_full 0.999
_diffrn_reflns_Laue_measured_fraction_max 0.969
_diffrn_reflns_limit_h_max       24
_diffrn_reflns_limit_h_min       -25
_diffrn_reflns_limit_k_max       22
_diffrn_reflns_limit_k_min       -24
_diffrn_reflns_limit_l_max       27
_diffrn_reflns_limit_l_min       -29
_diffrn_reflns_number            48479
_diffrn_reflns_point_group_measured_fraction_full 0.999
_diffrn_reflns_point_group_measured_fraction_max 0.969
_diffrn_reflns_theta_full        25.242
_diffrn_reflns_theta_max         28.600
_diffrn_reflns_theta_min         1.107
_diffrn_ambient_temperature      293(2)
_diffrn_detector_area_resol_mean ?
_diffrn_measured_fraction_theta_full 0.999
_diffrn_measured_fraction_theta_max 0.969
_diffrn_measurement_device_type  'CCD area detector'
_diffrn_measurement_method       'phi and omega scans'
_diffrn_radiation_monochromator  graphite
_diffrn_radiation_type           MoK\a
_diffrn_radiation_wavelength     0.71073
_diffrn_source                   ?
_reflns_Friedel_coverage         0.000
_reflns_Friedel_fraction_full    .
_reflns_Friedel_fraction_max     .
_reflns_number_gt                14705
_reflns_number_total             19178
_reflns_special_details          
;
 Reflections were merged by SHELXL according to the crystal
 class for the calculation of statistics and refinement.
 
 Structure factors included contributions from the .fab file.
 
 _reflns_Friedel_fraction is defined as the number of unique
 Friedel pairs measured divided by the number that would be
 possible theoretically, ignoring centric projections and
 systematic absences.
;
_reflns_threshold_expression     'I > 2\s(I)'
_computing_cell_refinement       'SAINT v7.60A (Bruker, 2009)'
_computing_data_collection       'Bruker SMART'
_computing_data_reduction        'SAINT v7.60A (Bruker, 2009)'
_computing_molecular_graphics    'Olex2 (Dolomanov et al., 2009)'
_computing_publication_material  'Olex2 (Dolomanov et al., 2009)'
_computing_structure_refinement  'XL (Sheldrick, 2008)'
_computing_structure_solution    ?
_refine_diff_density_max         1.415
_refine_diff_density_min         -2.785
_refine_diff_density_rms         0.234
_refine_ls_extinction_coef       .
_refine_ls_extinction_method     none
_refine_ls_goodness_of_fit_ref   1.009
_refine_ls_hydrogen_treatment    mixed
_refine_ls_matrix_type           full
_refine_ls_number_parameters     1084
_refine_ls_number_reflns         19178
_refine_ls_number_restraints     3
_refine_ls_R_factor_all          0.0676
_refine_ls_R_factor_gt           0.0495
_refine_ls_restrained_S_all      1.009
_refine_ls_shift/su_max          0.077
_refine_ls_shift/su_mean         0.001
_refine_ls_structure_factor_coef Fsqd
_refine_ls_weighting_details     
'w=1/[\s^2^(Fo^2^)+(0.0895P)^2^] where P=(Fo^2^+2Fc^2^)/3'
_refine_ls_weighting_scheme      calc
_refine_ls_wR_factor_gt          0.1336
_refine_ls_wR_factor_ref         0.1502
_refine_special_details          ?
_olex2_refinement_description    
;
1. Fixed Uiso
 At 1.2 times of:
  All C(H) groups
 At 1.5 times of:
  All O(H,H) groups
2. Restrained distances
 H21A-O21
 0.82 with sigma of 0.02
 O21-H21B
 0.82 with sigma of 0.02
 H21A-H21B
 1.4 with sigma of 0.02
3. Others
 Fixed Sof: H1A(0.5) H1B(0.5)
4.a Free rotating group:
 O1(H1A,H1B)
4.b Rotating group:
 O22(H22A,H22B), O15(H15A,H15B), O23(H23A,H23B), O16(H16A,H16B), O14(H14A,H14B)
4.c Aromatic/amide H refined with riding coordinates:
 C9(H9), C8(H8), C20(H20), C52(H52), C68(H68), C10(H10), C51(H51), C53(H53),
 C39(H39), C56(H56), C32(H32), C58(H58), C40(H40), C65(H65), C5(H5), C15(H15),
 C69(H69), C27(H27), C28(H28), C64(H64), C17(H17), C46(H46), C33(H33), C29(H29),
  C57(H57), C63(H63), C21(H21), C34(H34), C16(H16), C41(H41), C22(H22),
 C70(H70), C3(H3), C4(H4), C44(H44), C45(H45)
;
_atom_sites_solution_hydrogens   mixed
_atom_sites_solution_primary     ?
_atom_sites_solution_secondary   ?
loop_
_atom_site_label
_atom_site_type_symbol
_atom_site_fract_x
_atom_site_fract_y
_atom_site_fract_z
_atom_site_U_iso_or_equiv
_atom_site_adp_type
_atom_site_occupancy
_atom_site_site_symmetry_order
_atom_site_calc_flag
_atom_site_refinement_flags_posn
_atom_site_refinement_flags_adp
_atom_site_refinement_flags_occupancy
_atom_site_disorder_assembly
_atom_site_disorder_group
Dy2 Dy 0.44635(2) 0.31233(2) 0.52153(2) 0.02448(8) Uani 1 1 d . . . . .
Dy3 Dy 0.03987(2) 0.20002(2) 0.46705(2) 0.02527(8) Uani 1 1 d . . . . .
Dy4 Dy -0.21611(2) 0.42850(2) 0.36462(2) 0.02596(8) Uani 1 1 d . . . . .
Dy1 Dy 0.70226(2) 0.09127(2) 0.63029(2) 0.02910(8) Uani 1 1 d . . . . .
O28 O -0.1276(2) 0.5167(2) 0.37026(19) 0.0402(10) Uani 1 1 d . . . . .
O17 O 0.1206(2) 0.2804(2) 0.44824(19) 0.0379(10) Uani 1 1 d . . . . .
O30 O -0.2994(2) 0.3365(3) 0.3328(2) 0.0425(11) Uani 1 1 d . . . . .
O12 O 0.5324(2) 0.3992(2) 0.51733(19) 0.0354(10) Uani 1 1 d . . . . .
O21 O 0.0466(3) 0.1454(3) 0.3760(2) 0.0508(13) Uani 1 1 d D . . . .
O22 O 0.1356(2) 0.1136(2) 0.4917(2) 0.0361(10) Uani 1 1 d . . . . .
H22A H 0.150242 0.105469 0.460443 0.054 Uiso 1 1 d GR . . . .
H22B H 0.119682 0.071440 0.499125 0.054 Uiso 1 1 d GR . . . .
O26 O -0.3083(2) 0.5109(2) 0.35844(19) 0.0380(10) Uani 1 1 d . . . . .
O5 O 0.5335(2) 0.2632(2) 0.60967(19) 0.0413(10) Uani 1 1 d . . . . .
O15 O 0.3500(2) 0.3988(2) 0.4846(2) 0.0409(11) Uani 1 1 d . . . . .
H15A H 0.365157 0.443862 0.495269 0.061 Uiso 1 1 d GR . . . .
H15B H 0.316026 0.392290 0.502374 0.061 Uiso 1 1 d GR . . . .
O6 O 0.7879(3) 0.1813(3) 0.6641(2) 0.0532(13) Uani 1 1 d . . . . .
O23 O -0.0217(2) 0.2942(2) 0.50397(19) 0.0319(9) Uani 1 1 d . . . . .
H23A H -0.044629 0.323071 0.474361 0.048 Uiso 1 1 d GR . . . .
H23B H 0.009661 0.322790 0.528721 0.048 Uiso 1 1 d GR . . . .
O4 O 0.6078(2) 0.1768(2) 0.59421(19) 0.0372(10) Uani 1 1 d . . . . .
O8 O 0.6200(2) -0.0023(3) 0.6262(2) 0.0430(11) Uani 1 1 d . . . . .
O25 O -0.0454(2) 0.2578(3) 0.38004(19) 0.0410(11) Uani 1 1 d . . . . .
O24 O -0.1207(2) 0.3411(2) 0.39854(18) 0.0340(9) Uani 1 1 d . . . . .
O3 O 0.7952(2) 0.0103(2) 0.6369(2) 0.0428(11) Uani 1 1 d . . . . .
O2 O 0.8900(3) -0.0541(3) 0.6902(2) 0.0574(14) Uani 1 1 d . . . . .
O11 O 0.2765(2) 0.1593(2) 0.5363(2) 0.0414(10) Uani 1 1 d . . . . .
O10 O 0.3701(2) 0.2359(2) 0.55290(18) 0.0363(10) Uani 1 1 d . . . . .
O16 O 0.5072(2) 0.2147(2) 0.48859(19) 0.0349(9) Uani 1 1 d . . . . .
H16A H 0.475868 0.181988 0.467807 0.052 Uiso 1 1 d GR . . . .
H16B H 0.533889 0.189629 0.520117 0.052 Uiso 1 1 d GR . . . .
O18 O 0.2173(2) 0.3530(3) 0.4765(2) 0.0505(13) Uani 1 1 d . . . . .
N12 N -0.2579(3) 0.3767(3) 0.4469(2) 0.0315(11) Uani 1 1 d . . . . .
O14 O 0.4497(2) 0.3949(2) 0.60217(19) 0.0434(11) Uani 1 1 d . . . . .
H14A H 0.474303 0.435231 0.599394 0.065 Uiso 1 1 d GR . . . .
H14B H 0.475493 0.376541 0.638029 0.065 Uiso 1 1 d GR . . . .
N8 N 0.0322(3) 0.1511(3) 0.5656(2) 0.0313(11) Uani 1 1 d . . . . .
O20 O -0.1035(3) 0.0257(3) 0.4940(2) 0.0572(14) Uani 1 1 d . . . . .
C9 C 0.6101(4) 0.2182(4) 0.7979(3) 0.0462(17) Uani 1 1 d . . . . .
H9 H 0.594108 0.242104 0.827074 0.055 Uiso 1 1 calc R . . . .
O29 O -0.0469(3) 0.5985(2) 0.4197(2) 0.0429(11) Uani 1 1 d . . . . .
O27 O -0.3945(3) 0.5895(3) 0.3071(2) 0.0532(13) Uani 1 1 d . . . . .
O19 O -0.0461(2) 0.1107(2) 0.45658(19) 0.0396(10) Uani 1 1 d . . . . .
N10 N -0.2748(3) 0.4763(3) 0.2599(2) 0.0295(10) Uani 1 1 d . . . . .
C8 C 0.6616(4) 0.1625(4) 0.8147(3) 0.0455(17) Uani 1 1 d . . . . .
H8 H 0.680564 0.148752 0.855408 0.055 Uiso 1 1 calc R . . . .
O9 O 0.5521(3) -0.0964(3) 0.5809(2) 0.0538(13) Uani 1 1 d . . . . .
N4 N 0.6506(3) 0.0350(3) 0.5274(2) 0.0351(11) Uani 1 1 d . . . . .
N2 N 0.6572(3) 0.1465(3) 0.7108(2) 0.0316(11) Uani 1 1 d . . . . .
N6 N 0.4460(3) 0.3444(3) 0.4165(2) 0.0308(11) Uani 1 1 d . . . . .
N1 N 0.7618(3) 0.0499(3) 0.7358(2) 0.0356(11) Uani 1 1 d . . . . .
C12 C 0.5796(3) 0.2145(3) 0.6279(3) 0.0321(12) Uani 1 1 d . . . . .
C50 C -0.1197(3) 0.3253(3) 0.2970(3) 0.0290(12) Uani 1 1 d . . . . .
N9 N -0.1716(3) 0.3766(3) 0.2820(2) 0.0306(10) Uani 1 1 d . . . . .
O31 O -0.3830(3) 0.2604(3) 0.3464(3) 0.0742(18) Uani 1 1 d . . . . .
O13 O 0.5844(2) 0.4750(2) 0.4672(2) 0.0464(12) Uani 1 1 d . . . . .
N5 N 0.3532(2) 0.2499(3) 0.4365(2) 0.0287(10) Uani 1 1 d . . . . .
N11 N -0.1575(3) 0.4765(3) 0.4694(2) 0.0289(10) Uani 1 1 d . . . . .
C31 C 0.4007(3) 0.3129(3) 0.3665(3) 0.0324(13) Uani 1 1 d . . . . .
C20 C 0.6343(4) 0.0291(5) 0.4201(3) 0.055(2) Uani 1 1 d . . . . .
H20 H 0.645447 0.047015 0.386210 0.065 Uiso 1 1 calc R . . . .
C7 C 0.6842(3) 0.1279(3) 0.7704(3) 0.0349(13) Uani 1 1 d . . . . .
C52 C -0.1200(5) 0.3149(4) 0.1944(3) 0.056(2) Uani 1 1 d . . . . .
H52 H -0.102202 0.294494 0.164776 0.067 Uiso 1 1 calc R . . . .
C54 C -0.1990(3) 0.3980(3) 0.2235(3) 0.0322(13) Uani 1 1 d . . . . .
C43 C 0.0726(4) 0.1778(3) 0.6201(3) 0.0368(14) Uani 1 1 d . . . . .
N7 N 0.1286(2) 0.2498(3) 0.5610(2) 0.0293(10) Uani 1 1 d . . . . .
C38 C 0.1776(3) 0.2969(3) 0.5529(3) 0.0319(13) Uani 1 1 d . . . . .
O7 O 0.8755(3) 0.2519(4) 0.6504(3) 0.097(2) Uani 1 1 d . . . . .
C67 C -0.2335(3) 0.3980(3) 0.5056(3) 0.0317(13) Uani 1 1 d . . . . .
C55 C -0.2583(3) 0.4520(3) 0.2113(3) 0.0325(13) Uani 1 1 d . . . . .
C26 C 0.3076(3) 0.2040(3) 0.4507(3) 0.0311(12) Uani 1 1 d . . . . .
C49 C -0.0924(3) 0.3066(3) 0.3633(3) 0.0317(13) Uani 1 1 d . . . . .
C68 C -0.2619(4) 0.3694(4) 0.5490(3) 0.0435(16) Uani 1 1 d . . . . .
H68 H -0.243177 0.383360 0.589699 0.052 Uiso 1 1 calc R . . . .
C6 C 0.7424(4) 0.0715(3) 0.7835(3) 0.0373(14) Uani 1 1 d . . . . .
C25 C 0.3179(3) 0.1977(3) 0.5187(3) 0.0294(12) Uani 1 1 d . . . . .
C23 C 0.6022(3) -0.0196(3) 0.5202(3) 0.0378(14) Uani 1 1 d . . . . .
C18 C 0.7256(4) 0.1153(3) 0.4907(3) 0.0401(15) Uani 1 1 d . . . . .
C62 C -0.1032(3) 0.5248(3) 0.4776(3) 0.0283(12) Uani 1 1 d . . . . .
C10 C 0.5832(4) 0.2374(4) 0.7366(3) 0.0399(15) Uani 1 1 d . . . . .
H10 H 0.549751 0.275300 0.724052 0.048 Uiso 1 1 calc R . . . .
C59 C -0.3295(3) 0.5243(3) 0.2521(3) 0.0321(12) Uani 1 1 d . . . . .
N3 N 0.7481(3) 0.1384(3) 0.5489(3) 0.0429(14) Uani 1 1 d . . . . .
C66 C -0.1726(3) 0.4518(3) 0.5195(3) 0.0328(13) Uani 1 1 d . . . . .
C60 C -0.3460(3) 0.5439(3) 0.3100(3) 0.0353(13) Uani 1 1 d . . . . .
C51 C -0.0926(4) 0.2930(4) 0.2548(3) 0.0450(17) Uani 1 1 d . . . . .
H51 H -0.056749 0.257199 0.266444 0.054 Uiso 1 1 calc R . . . .
C37 C 0.1727(3) 0.3128(3) 0.4875(3) 0.0349(14) Uani 1 1 d . . . . .
C61 C -0.0907(3) 0.5493(3) 0.4186(3) 0.0337(13) Uani 1 1 d . . . . .
C35 C 0.4939(3) 0.3941(3) 0.4102(3) 0.0334(13) Uani 1 1 d . . . . .
C53 C -0.1734(4) 0.3667(4) 0.1789(3) 0.0451(17) Uani 1 1 d . . . . .
H53 H -0.192808 0.381089 0.138422 0.054 Uiso 1 1 calc R . . . .
C24 C 0.5907(4) -0.0422(4) 0.5802(3) 0.0389(14) Uani 1 1 d . . . . .
C72 C -0.3349(3) 0.3055(3) 0.3639(3) 0.0383(15) Uani 1 1 d . . . . .
C11 C 0.6071(3) 0.1990(3) 0.6950(3) 0.0311(13) Uani 1 1 d . . . . .
C2 C 0.8171(3) 0.0020(4) 0.7436(3) 0.0409(15) Uani 1 1 d . . . . .
C71 C -0.3123(3) 0.3273(3) 0.4305(3) 0.0321(13) Uani 1 1 d . . . . .
C47 C -0.0171(3) 0.1006(3) 0.5635(3) 0.0349(13) Uani 1 1 d . . . . .
C39 C 0.2276(4) 0.3291(4) 0.6019(3) 0.0429(15) Uani 1 1 d . . . . .
H39 H 0.261550 0.361891 0.595782 0.051 Uiso 1 1 calc R . . . .
C13 C 0.8250(4) 0.2084(4) 0.6326(4) 0.0530(19) Uani 1 1 d . . . . .
C1 C 0.8363(4) -0.0158(3) 0.6862(3) 0.0397(14) Uani 1 1 d . . . . .
C56 C -0.2953(4) 0.4775(4) 0.1531(3) 0.0422(15) Uani 1 1 d . . . . .
H56 H -0.283113 0.460689 0.119314 0.051 Uiso 1 1 calc R . . . .
C32 C 0.4003(4) 0.3326(4) 0.3087(3) 0.0478(17) Uani 1 1 d . . . . .
H32 H 0.367504 0.311255 0.274619 0.057 Uiso 1 1 calc R . . . .
C58 C -0.3672(4) 0.5525(4) 0.1964(3) 0.0402(15) Uani 1 1 d . . . . .
H58 H -0.403508 0.587318 0.192613 0.048 Uiso 1 1 calc R . . . .
C40 C 0.2273(4) 0.3129(4) 0.6601(4) 0.054(2) Uani 1 1 d . . . . .
H40 H 0.261014 0.334059 0.693729 0.065 Uiso 1 1 calc R . . . .
C65 C -0.1338(4) 0.4738(4) 0.5774(3) 0.0415(15) Uani 1 1 d . . . . .
H65 H -0.145013 0.455312 0.611067 0.050 Uiso 1 1 calc R . . . .
C5 C 0.7758(4) 0.0452(4) 0.8413(3) 0.057(2) Uani 1 1 d . . . . .
H5 H 0.761225 0.060819 0.874190 0.068 Uiso 1 1 calc R . . . .
C19 C 0.6679(4) 0.0579(4) 0.4783(3) 0.0414(15) Uani 1 1 d . . . . .
C15 C 0.8352(4) 0.2161(4) 0.5260(4) 0.061(2) Uani 1 1 d . . . . .
H15 H 0.873721 0.248805 0.539364 0.073 Uiso 1 1 calc R . . . .
C42 C 0.1281(3) 0.2323(3) 0.6176(3) 0.0330(13) Uani 1 1 d . . . . .
C69 C -0.3178(4) 0.3202(4) 0.5315(3) 0.0442(17) Uani 1 1 d . . . . .
H69 H -0.338141 0.301653 0.560188 0.053 Uiso 1 1 calc R . . . .
C27 C 0.2571(4) 0.1635(4) 0.4076(3) 0.0455(16) Uani 1 1 d . . . . .
H27 H 0.226896 0.130124 0.418584 0.055 Uiso 1 1 calc R . . . .
C30 C 0.3490(3) 0.2601(3) 0.3779(3) 0.0319(12) Uani 1 1 d . . . . .
C28 C 0.2533(5) 0.1745(4) 0.3478(3) 0.059(2) Uani 1 1 d . . . . .
H28 H 0.219370 0.148509 0.317341 0.070 Uiso 1 1 calc R . . . .
C64 C -0.0790(4) 0.5227(4) 0.5850(3) 0.0486(17) Uani 1 1 d . . . . .
H64 H -0.052215 0.538203 0.623873 0.058 Uiso 1 1 calc R . . . .
C17 C 0.7541(4) 0.1442(4) 0.4477(4) 0.054(2) Uani 1 1 d . . . . .
H17 H 0.736216 0.129976 0.407027 0.064 Uiso 1 1 calc R . . . .
C46 C -0.0300(4) 0.0716(5) 0.6140(3) 0.060(2) Uani 1 1 d . . . . .
H46 H -0.064708 0.035349 0.611083 0.072 Uiso 1 1 calc R . . . .
C33 C 0.4495(4) 0.3847(4) 0.3021(3) 0.0526(19) Uani 1 1 d . . . . .
H33 H 0.450244 0.398602 0.263414 0.063 Uiso 1 1 calc R . . . .
C29 C 0.2980(4) 0.2227(4) 0.3321(3) 0.0511(18) Uani 1 1 d . . . . .
H29 H 0.294447 0.230351 0.291328 0.061 Uiso 1 1 calc R . . . .
C36 C 0.5407(3) 0.4268(3) 0.4693(3) 0.0344(14) Uani 1 1 d . . . . .
C57 C -0.3499(4) 0.5278(4) 0.1463(3) 0.0458(16) Uani 1 1 d . . . . .
H57 H -0.375197 0.545239 0.107606 0.055 Uiso 1 1 calc R . . . .
C63 C -0.0633(4) 0.5497(4) 0.5334(3) 0.0385(14) Uani 1 1 d . . . . .
H63 H -0.026411 0.583833 0.537317 0.046 Uiso 1 1 calc R . . . .
C21 C 0.5855(5) -0.0251(5) 0.4144(3) 0.059(2) Uani 1 1 d . . . . .
H21 H 0.562281 -0.044814 0.376076 0.070 Uiso 1 1 calc R . . . .
C34 C 0.4969(4) 0.4153(4) 0.3530(3) 0.0479(18) Uani 1 1 d . . . . .
H34 H 0.530734 0.449818 0.349469 0.057 Uiso 1 1 calc R . . . .
C48 C -0.0587(4) 0.0743(4) 0.5007(3) 0.0424(16) Uani 1 1 d . . . . .
C16 C 0.8102(4) 0.1952(4) 0.4665(4) 0.062(2) Uani 1 1 d . . . . .
H16 H 0.830523 0.214913 0.438205 0.074 Uiso 1 1 calc R . . . .
C14 C 0.8022(4) 0.1877(4) 0.5653(4) 0.0450(17) Uani 1 1 d . . . . .
C41 C 0.1758(4) 0.2644(4) 0.6676(3) 0.0470(17) Uani 1 1 d . . . . .
H41 H 0.173643 0.253610 0.706533 0.056 Uiso 1 1 calc R . . . .
C22 C 0.5693(4) -0.0520(4) 0.4660(3) 0.0493(17) Uani 1 1 d . . . . .
H22 H 0.537047 -0.090660 0.462941 0.059 Uiso 1 1 calc R . . . .
C70 C -0.3441(4) 0.2982(4) 0.4715(3) 0.0420(16) Uani 1 1 d . . . . .
H70 H -0.382062 0.264750 0.458990 0.050 Uiso 1 1 calc R . . . .
C3 C 0.8518(4) -0.0271(5) 0.8000(3) 0.062(2) Uani 1 1 d . . . . .
H3 H 0.888695 -0.061392 0.804644 0.074 Uiso 1 1 calc R . . . .
C4 C 0.8317(4) -0.0051(5) 0.8495(3) 0.065(2) Uani 1 1 d . . . . .
H4 H 0.855308 -0.023720 0.888134 0.078 Uiso 1 1 calc R . . . .
C44 C 0.0625(5) 0.1520(5) 0.6729(3) 0.072(3) Uani 1 1 d . . . . .
H44 H 0.090223 0.170309 0.710494 0.086 Uiso 1 1 calc R . . . .
C45 C 0.0117(6) 0.0994(6) 0.6699(4) 0.091(4) Uani 1 1 d . . . . .
H45 H 0.004826 0.081865 0.705667 0.110 Uiso 1 1 calc R . . . .
O1 O 1.000000 -0.1404(4) 0.750000 0.0515(17) Uani 1 2 d S T P . .
H1A H 0.959078 -0.118729 0.738605 0.077 Uiso 0.5 1 d G . . . .
H1B H 1.030977 -0.105912 0.759938 0.077 Uiso 0.5 1 d G . . . .
H21A H 0.0088(19) 0.147(4) 0.348(2) 0.06(3) Uiso 1 1 d D . . . .
H21B H 0.0800(19) 0.122(3) 0.372(2) 0.030(17) Uiso 1 1 d D . . . .

loop_
_atom_site_aniso_label
_atom_site_aniso_U_11
_atom_site_aniso_U_22
_atom_site_aniso_U_33
_atom_site_aniso_U_23
_atom_site_aniso_U_13
_atom_site_aniso_U_12
Dy2 0.02189(13) 0.02832(14) 0.02428(14) -0.00084(10) 0.00861(11) -0.00284(9)
Dy3 0.02474(14) 0.02877(14) 0.02297(14) -0.00148(10) 0.00829(11) -0.00289(10)
Dy4 0.02864(15) 0.02933(15) 0.02075(14) -0.00028(10) 0.00880(11) -0.00176(10)
Dy1 0.02855(15) 0.03215(15) 0.02787(16) 0.00087(10) 0.01052(12) 0.00041(11)
O28 0.050(3) 0.042(3) 0.029(2) -0.0044(19) 0.013(2) -0.016(2)
O17 0.040(2) 0.046(3) 0.029(2) -0.0003(19) 0.014(2) -0.012(2)
O30 0.047(3) 0.046(3) 0.033(2) -0.001(2) 0.010(2) -0.017(2)
O12 0.031(2) 0.041(2) 0.035(2) -0.0043(19) 0.0112(19) -0.0095(18)
O21 0.046(3) 0.071(4) 0.033(3) -0.014(2) 0.008(2) 0.021(3)
O22 0.030(2) 0.030(2) 0.049(3) 0.0027(19) 0.012(2) 0.0010(17)
O26 0.041(2) 0.042(2) 0.032(2) -0.0034(19) 0.012(2) 0.006(2)
O5 0.037(2) 0.045(3) 0.039(3) 0.003(2) 0.007(2) 0.015(2)
O15 0.029(2) 0.034(2) 0.062(3) -0.002(2) 0.017(2) -0.0018(18)
O6 0.047(3) 0.052(3) 0.061(3) -0.012(2) 0.018(3) -0.017(2)
O23 0.031(2) 0.036(2) 0.027(2) -0.0041(17) 0.0053(18) -0.0024(17)
O4 0.040(2) 0.044(3) 0.029(2) 0.0035(19) 0.013(2) 0.010(2)
O8 0.049(3) 0.048(3) 0.033(2) -0.001(2) 0.014(2) -0.013(2)
O25 0.038(2) 0.053(3) 0.031(2) 0.009(2) 0.008(2) 0.022(2)
O24 0.039(2) 0.038(2) 0.027(2) 0.0059(17) 0.0124(19) 0.0120(19)
O3 0.041(2) 0.049(3) 0.039(3) 0.003(2) 0.013(2) 0.015(2)
O2 0.048(3) 0.067(4) 0.060(3) 0.003(3) 0.020(3) 0.025(3)
O11 0.035(2) 0.047(3) 0.042(3) 0.005(2) 0.012(2) -0.012(2)
O10 0.035(2) 0.045(3) 0.029(2) 0.0008(18) 0.0104(19) -0.0117(19)
O16 0.033(2) 0.036(2) 0.033(2) -0.0069(18) 0.0068(19) 0.0007(18)
O18 0.034(2) 0.054(3) 0.068(3) 0.010(2) 0.021(2) -0.012(2)
N12 0.036(3) 0.035(3) 0.028(3) 0.007(2) 0.016(2) 0.002(2)
O14 0.057(3) 0.035(2) 0.040(3) -0.0050(19) 0.017(2) 0.002(2)
N8 0.035(3) 0.035(3) 0.027(3) 0.000(2) 0.014(2) -0.006(2)
O20 0.057(3) 0.046(3) 0.064(3) 0.004(2) 0.011(3) -0.025(3)
C9 0.059(4) 0.058(4) 0.029(3) -0.007(3) 0.024(3) 0.005(4)
O29 0.045(3) 0.039(2) 0.049(3) -0.009(2) 0.020(2) -0.015(2)
O27 0.052(3) 0.061(3) 0.051(3) 0.005(2) 0.023(3) 0.021(3)
O19 0.039(2) 0.043(3) 0.033(2) -0.0001(19) 0.007(2) -0.014(2)
N10 0.036(3) 0.028(2) 0.024(2) 0.0008(19) 0.008(2) 0.000(2)
C8 0.051(4) 0.058(4) 0.028(3) 0.000(3) 0.014(3) 0.005(3)
O9 0.066(3) 0.044(3) 0.055(3) -0.006(2) 0.024(3) -0.018(3)
N4 0.037(3) 0.042(3) 0.030(3) 0.004(2) 0.016(2) 0.005(2)
N2 0.035(3) 0.032(3) 0.031(3) -0.003(2) 0.014(2) -0.002(2)
N6 0.031(3) 0.033(3) 0.032(3) 0.004(2) 0.016(2) 0.001(2)
N1 0.041(3) 0.036(3) 0.029(3) 0.004(2) 0.010(2) 0.001(2)
C12 0.027(3) 0.036(3) 0.033(3) 0.002(3) 0.010(3) -0.002(2)
C50 0.036(3) 0.027(3) 0.026(3) 0.007(2) 0.013(3) 0.003(2)
N9 0.038(3) 0.035(3) 0.022(2) -0.0004(19) 0.013(2) 0.000(2)
O31 0.072(4) 0.086(4) 0.062(4) -0.012(3) 0.018(3) -0.052(4)
O13 0.048(3) 0.033(2) 0.064(3) 0.001(2) 0.026(3) -0.009(2)
N5 0.026(2) 0.031(2) 0.028(3) -0.003(2) 0.007(2) -0.0006(19)
N11 0.033(3) 0.032(2) 0.025(2) 0.0014(19) 0.013(2) 0.001(2)
C31 0.025(3) 0.046(4) 0.024(3) -0.001(2) 0.005(2) -0.002(2)
C20 0.068(5) 0.069(5) 0.029(4) 0.000(3) 0.019(4) 0.008(4)
C7 0.041(3) 0.041(3) 0.026(3) 0.000(2) 0.015(3) -0.003(3)
C52 0.082(6) 0.062(5) 0.033(4) 0.001(3) 0.032(4) 0.022(4)
C54 0.045(3) 0.029(3) 0.027(3) 0.002(2) 0.018(3) 0.000(3)
C43 0.044(4) 0.039(3) 0.029(3) 0.003(3) 0.014(3) -0.005(3)
N7 0.027(2) 0.032(3) 0.024(2) -0.005(2) 0.002(2) 0.001(2)
C38 0.027(3) 0.028(3) 0.041(4) -0.001(2) 0.009(3) 0.001(2)
O7 0.071(4) 0.115(6) 0.102(5) -0.015(4) 0.024(4) -0.054(4)
C67 0.035(3) 0.037(3) 0.029(3) 0.004(2) 0.018(3) 0.003(2)
C55 0.042(3) 0.035(3) 0.023(3) -0.001(2) 0.015(3) -0.005(3)
C26 0.026(3) 0.037(3) 0.029(3) -0.002(2) 0.007(2) -0.004(2)
C49 0.027(3) 0.037(3) 0.030(3) 0.000(2) 0.007(2) -0.001(2)
C68 0.047(4) 0.059(4) 0.035(4) 0.008(3) 0.026(3) 0.004(3)
C6 0.043(4) 0.038(3) 0.031(3) 0.003(3) 0.013(3) 0.002(3)
C25 0.024(3) 0.030(3) 0.033(3) 0.001(2) 0.008(2) -0.002(2)
C23 0.040(3) 0.039(3) 0.033(3) -0.001(3) 0.010(3) 0.002(3)
C18 0.047(4) 0.041(4) 0.040(4) 0.011(3) 0.024(3) 0.008(3)
C62 0.027(3) 0.028(3) 0.029(3) -0.005(2) 0.007(2) 0.002(2)
C10 0.043(4) 0.041(4) 0.039(4) 0.000(3) 0.017(3) 0.008(3)
C59 0.034(3) 0.028(3) 0.032(3) 0.000(2) 0.007(3) -0.002(2)
N3 0.040(3) 0.046(3) 0.052(4) 0.015(3) 0.027(3) 0.006(2)
C66 0.040(3) 0.030(3) 0.032(3) 0.000(2) 0.016(3) 0.003(3)
C60 0.039(3) 0.034(3) 0.037(3) 0.002(3) 0.017(3) -0.001(3)
C51 0.044(4) 0.062(4) 0.032(4) -0.004(3) 0.016(3) 0.016(3)
C37 0.031(3) 0.031(3) 0.047(4) 0.001(3) 0.019(3) 0.001(2)
C61 0.036(3) 0.033(3) 0.035(3) -0.006(3) 0.015(3) -0.003(3)
C35 0.029(3) 0.034(3) 0.038(3) 0.009(3) 0.012(3) 0.003(2)
C53 0.064(4) 0.055(4) 0.020(3) 0.001(3) 0.018(3) 0.008(4)
C24 0.041(4) 0.039(3) 0.037(4) -0.002(3) 0.012(3) -0.003(3)
C72 0.034(3) 0.040(4) 0.038(4) 0.000(3) 0.007(3) -0.013(3)
C11 0.033(3) 0.032(3) 0.031(3) 0.006(2) 0.014(3) 0.002(2)
C2 0.038(3) 0.039(4) 0.045(4) 0.005(3) 0.012(3) 0.005(3)
C71 0.028(3) 0.035(3) 0.034(3) 0.007(2) 0.012(3) 0.002(2)
C47 0.037(3) 0.030(3) 0.038(4) 0.005(3) 0.012(3) -0.006(3)
C39 0.035(3) 0.040(4) 0.047(4) -0.007(3) 0.002(3) -0.006(3)
C13 0.042(4) 0.042(4) 0.076(6) -0.006(4) 0.019(4) -0.011(3)
C1 0.042(4) 0.038(3) 0.041(4) -0.001(3) 0.016(3) 0.006(3)
C56 0.055(4) 0.046(4) 0.026(3) 0.001(3) 0.013(3) -0.002(3)
C32 0.048(4) 0.073(5) 0.023(3) 0.002(3) 0.013(3) 0.007(4)
C58 0.036(3) 0.040(4) 0.039(4) 0.007(3) 0.002(3) 0.003(3)
C40 0.046(4) 0.057(5) 0.050(5) -0.016(4) 0.001(4) -0.009(3)
C65 0.050(4) 0.051(4) 0.027(3) -0.007(3) 0.016(3) -0.004(3)
C5 0.067(5) 0.067(5) 0.030(4) 0.005(3) 0.005(4) 0.019(4)
C19 0.043(4) 0.042(4) 0.045(4) 0.004(3) 0.023(3) 0.007(3)
C15 0.053(5) 0.055(5) 0.091(7) 0.024(4) 0.045(5) 0.006(4)
C42 0.034(3) 0.040(3) 0.024(3) -0.001(2) 0.008(2) 0.003(3)
C69 0.048(4) 0.046(4) 0.050(4) 0.014(3) 0.032(4) 0.011(3)
C27 0.048(4) 0.044(4) 0.045(4) -0.011(3) 0.016(3) -0.017(3)
C30 0.034(3) 0.036(3) 0.025(3) 0.001(2) 0.008(2) 0.002(2)
C28 0.062(5) 0.068(5) 0.038(4) -0.011(4) 0.004(4) -0.026(4)
C64 0.054(4) 0.060(5) 0.028(4) -0.007(3) 0.008(3) -0.002(4)
C17 0.059(5) 0.061(5) 0.056(5) 0.015(4) 0.041(4) 0.011(4)
C46 0.059(5) 0.075(6) 0.049(5) 0.011(4) 0.022(4) -0.023(4)
C33 0.060(5) 0.071(5) 0.038(4) 0.015(4) 0.031(4) 0.003(4)
C29 0.062(5) 0.063(5) 0.025(3) -0.010(3) 0.008(3) -0.014(4)
C36 0.031(3) 0.031(3) 0.046(4) 0.004(3) 0.019(3) 0.001(2)
C57 0.050(4) 0.057(4) 0.025(3) 0.013(3) 0.005(3) 0.010(3)
C63 0.037(3) 0.042(4) 0.033(3) -0.002(3) 0.004(3) -0.005(3)
C21 0.067(5) 0.073(6) 0.031(4) -0.009(4) 0.008(4) 0.004(4)
C34 0.049(4) 0.054(4) 0.051(5) 0.018(3) 0.031(4) 0.006(3)
C48 0.036(4) 0.037(4) 0.054(4) -0.002(3) 0.014(3) -0.012(3)
C16 0.052(5) 0.069(5) 0.082(6) 0.039(5) 0.047(5) 0.021(4)
C14 0.032(3) 0.043(4) 0.064(5) 0.007(3) 0.019(3) -0.002(3)
C41 0.056(4) 0.046(4) 0.031(4) -0.008(3) 0.003(3) -0.007(3)
C22 0.059(5) 0.043(4) 0.046(4) -0.003(3) 0.016(4) 0.002(3)
C70 0.029(3) 0.045(4) 0.055(4) 0.012(3) 0.018(3) 0.002(3)
C3 0.062(5) 0.081(6) 0.041(4) 0.022(4) 0.013(4) 0.034(4)
C4 0.069(5) 0.087(6) 0.034(4) 0.016(4) 0.009(4) 0.034(5)
C44 0.090(6) 0.101(7) 0.025(4) -0.004(4) 0.017(4) -0.034(6)
C45 0.127(9) 0.118(8) 0.042(5) 0.007(5) 0.045(6) -0.053(7)
O1 0.059(4) 0.048(4) 0.044(4) 0.000 0.012(4) 0.000

_geom_special_details            
;
 All esds (except the esd in the dihedral angle between two l.s. planes)
 are estimated using the full covariance matrix.  The cell esds are taken
 into account individually in the estimation of esds in distances, angles
 and torsion angles; correlations between esds in cell parameters are only
 used when they are defined by crystal symmetry.  An approximate (isotropic)
 treatment of cell esds is used for estimating esds involving l.s. planes.
;
loop_
_geom_bond_atom_site_label_1
_geom_bond_atom_site_label_2
_geom_bond_distance
_geom_bond_site_symmetry_2
_geom_bond_publ_flag
Dy2 O12 2.322(4) . ?
Dy2 O5 2.378(4) . ?
Dy2 O15 2.390(4) . ?
Dy2 O10 2.301(4) . ?
Dy2 O16 2.383(4) . ?
Dy2 O14 2.377(4) . ?
Dy2 N6 2.486(5) . ?
Dy2 N5 2.490(5) . ?
Dy3 O17 2.279(4) . ?
Dy3 O21 2.360(4) . ?
Dy3 O22 2.365(4) . ?
Dy3 O23 2.390(4) . ?
Dy3 O25 2.411(4) . ?
Dy3 N8 2.484(4) . ?
Dy3 O19 2.288(4) . ?
Dy3 N7 2.483(5) . ?
Dy4 O28 2.323(4) . ?
Dy4 O30 2.286(4) . ?
Dy4 O26 2.303(4) . ?
Dy4 O24 2.381(4) . ?
Dy4 N12 2.464(4) . ?
Dy4 N10 2.485(5) . ?
Dy4 N9 2.502(4) . ?
Dy4 N11 2.488(5) . ?
Dy1 O6 2.292(5) . ?
Dy1 O4 2.352(4) . ?
Dy1 O8 2.316(4) . ?
Dy1 O3 2.295(4) . ?
Dy1 N4 2.491(5) . ?
Dy1 N2 2.490(4) . ?
Dy1 N1 2.463(5) . ?
Dy1 N3 2.460(5) . ?
O28 C61 1.270(7) . ?
O17 C37 1.272(7) . ?
O30 C72 1.268(7) . ?
O12 C36 1.268(7) . ?
O21 H21A 0.814(19) . ?
O21 H21B 0.801(19) . ?
O22 H22A 0.8622 . ?
O22 H22B 0.8651 . ?
O26 C60 1.279(7) . ?
O5 C12 1.237(7) . ?
O15 H15A 0.8822 . ?
O15 H15B 0.8823 . ?
O6 C13 1.268(8) . ?
O23 H23A 0.8681 . ?
O23 H23B 0.8670 . ?
O4 C12 1.277(7) . ?
O8 C24 1.266(8) . ?
O25 C49 1.247(7) . ?
O24 C49 1.275(7) . ?
O3 C1 1.261(8) . ?
O2 C1 1.232(7) . ?
O11 C25 1.222(6) . ?
O10 C25 1.279(7) . ?
O16 H16A 0.8798 . ?
O16 H16B 0.8791 . ?
O18 C37 1.217(7) . ?
N12 C67 1.344(7) . ?
N12 C71 1.349(7) . ?
O14 H14A 0.8887 . ?
O14 H14B 0.8883 . ?
N8 C43 1.349(8) . ?
N8 C47 1.317(7) . ?
O20 C48 1.217(7) . ?
C9 H9 0.9300 . ?
C9 C8 1.392(10) . ?
C9 C10 1.389(9) . ?
O29 C61 1.230(7) . ?
O27 C60 1.241(7) . ?
O19 C48 1.297(7) . ?
N10 C55 1.330(7) . ?
N10 C59 1.343(7) . ?
C8 H8 0.9300 . ?
C8 C7 1.380(8) . ?
O9 C24 1.243(8) . ?
N4 C23 1.341(8) . ?
N4 C19 1.340(8) . ?
N2 C7 1.351(7) . ?
N2 C11 1.332(7) . ?
N6 C31 1.341(7) . ?
N6 C35 1.335(7) . ?
N1 C6 1.325(7) . ?
N1 C2 1.350(8) . ?
C12 C11 1.497(8) . ?
C50 N9 1.337(7) . ?
C50 C49 1.492(8) . ?
C50 C51 1.370(8) . ?
N9 C54 1.345(7) . ?
O31 C72 1.213(7) . ?
O13 C36 1.230(7) . ?
N5 C26 1.327(7) . ?
N5 C30 1.338(7) . ?
N11 C62 1.340(7) . ?
N11 C66 1.350(7) . ?
C31 C32 1.375(8) . ?
C31 C30 1.470(8) . ?
C20 H20 0.9300 . ?
C20 C19 1.400(10) . ?
C20 C21 1.345(11) . ?
C7 C6 1.484(9) . ?
C52 H52 0.9300 . ?
C52 C51 1.386(9) . ?
C52 C53 1.364(9) . ?
C54 C55 1.472(8) . ?
C54 C53 1.391(8) . ?
C43 C42 1.477(8) . ?
C43 C44 1.371(9) . ?
N7 C38 1.334(7) . ?
N7 C42 1.344(7) . ?
C38 C37 1.507(9) . ?
C38 C39 1.373(9) . ?
O7 C13 1.227(9) . ?
C67 C68 1.382(7) . ?
C67 C66 1.490(8) . ?
C55 C56 1.391(8) . ?
C26 C25 1.521(8) . ?
C26 C27 1.374(9) . ?
C68 H68 0.9300 . ?
C68 C69 1.366(10) . ?
C6 C5 1.375(9) . ?
C23 C24 1.522(9) . ?
C23 C22 1.349(9) . ?
C18 N3 1.343(9) . ?
C18 C19 1.491(9) . ?
C18 C17 1.377(8) . ?
C62 C61 1.517(8) . ?
C62 C63 1.357(8) . ?
C10 H10 0.9300 . ?
C10 C11 1.378(8) . ?
C59 C60 1.506(8) . ?
C59 C58 1.364(8) . ?
N3 C14 1.343(8) . ?
C66 C65 1.374(9) . ?
C51 H51 0.9300 . ?
C35 C36 1.507(9) . ?
C35 C34 1.389(8) . ?
C53 H53 0.9300 . ?
C72 C71 1.512(9) . ?
C2 C1 1.513(9) . ?
C2 C3 1.372(9) . ?
C71 C70 1.381(8) . ?
C47 C46 1.368(8) . ?
C47 C48 1.500(9) . ?
C39 H39 0.9300 . ?
C39 C40 1.373(10) . ?
C13 C14 1.522(11) . ?
C56 H56 0.9300 . ?
C56 C57 1.372(9) . ?
C32 H32 0.9300 . ?
C32 C33 1.386(10) . ?
C58 H58 0.9300 . ?
C58 C57 1.374(9) . ?
C40 H40 0.9300 . ?
C40 C41 1.382(10) . ?
C65 H65 0.9300 . ?
C65 C64 1.355(9) . ?
C5 H5 0.9300 . ?
C5 C4 1.386(10) . ?
C15 H15 0.9300 . ?
C15 C16 1.360(13) . ?
C15 C14 1.359(9) . ?
C42 C41 1.365(9) . ?
C69 H69 0.9300 . ?
C69 C70 1.377(10) . ?
C27 H27 0.9300 . ?
C27 C28 1.372(9) . ?
C30 C29 1.383(9) . ?
C28 H28 0.9300 . ?
C28 C29 1.357(10) . ?
C64 H64 0.9300 . ?
C64 C63 1.402(9) . ?
C17 H17 0.9300 . ?
C17 C16 1.393(12) . ?
C46 H46 0.9300 . ?
C46 C45 1.386(11) . ?
C33 H33 0.9300 . ?
C33 C34 1.366(10) . ?
C29 H29 0.9300 . ?
C57 H57 0.9300 . ?
C63 H63 0.9300 . ?
C21 H21 0.9300 . ?
C21 C22 1.407(10) . ?
C34 H34 0.9300 . ?
C16 H16 0.9300 . ?
C41 H41 0.9300 . ?
C22 H22 0.9300 . ?
C70 H70 0.9300 . ?
C3 H3 0.9300 . ?
C3 C4 1.372(10) . ?
C4 H4 0.9300 . ?
C44 H44 0.9300 . ?
C44 C45 1.360(11) . ?
C45 H45 0.9300 . ?
O1 H1A 0.85(16) 2_756 ?
O1 H1A 0.8506 . ?
O1 H1B 0.85(19) 2_756 ?
O1 H1B 0.8504 . ?

loop_
_geom_angle_atom_site_label_1
_geom_angle_atom_site_label_2
_geom_angle_atom_site_label_3
_geom_angle
_geom_angle_site_symmetry_1
_geom_angle_site_symmetry_3
_geom_angle_publ_flag
O12 Dy2 O5 87.95(15) . . ?
O12 Dy2 O15 91.35(15) . . ?
O12 Dy2 O16 93.90(15) . . ?
O12 Dy2 O14 75.57(15) . . ?
O12 Dy2 N6 65.57(15) . . ?
O12 Dy2 N5 129.35(15) . . ?
O5 Dy2 O15 145.36(15) . . ?
O5 Dy2 O16 72.55(14) . . ?
O5 Dy2 N6 135.05(15) . . ?
O5 Dy2 N5 130.49(16) . . ?
O15 Dy2 N6 74.32(15) . . ?
O15 Dy2 N5 74.13(15) . . ?
O10 Dy2 O12 164.47(14) . . ?
O10 Dy2 O5 81.82(15) . . ?
O10 Dy2 O15 90.48(15) . . ?
O10 Dy2 O16 94.13(15) . . ?
O10 Dy2 O14 90.38(15) . . ?
O10 Dy2 N6 129.61(15) . . ?
O10 Dy2 N5 65.85(15) . . ?
O16 Dy2 O15 141.96(15) . . ?
O16 Dy2 N6 73.78(15) . . ?
O16 Dy2 N5 73.52(15) . . ?
O14 Dy2 O5 74.38(15) . . ?
O14 Dy2 O15 71.94(16) . . ?
O14 Dy2 O16 145.58(15) . . ?
O14 Dy2 N6 126.97(16) . . ?
O14 Dy2 N5 138.03(15) . . ?
N6 Dy2 N5 63.80(15) . . ?
O17 Dy3 O21 82.86(18) . . ?
O17 Dy3 O22 86.78(15) . . ?
O17 Dy3 O23 92.81(15) . . ?
O17 Dy3 O25 83.91(16) . . ?
O17 Dy3 N8 129.89(15) . . ?
O17 Dy3 O19 163.12(15) . . ?
O17 Dy3 N7 66.41(15) . . ?
O21 Dy3 O22 71.23(17) . . ?
O21 Dy3 O23 142.08(16) . . ?
O21 Dy3 O25 69.98(16) . . ?
O21 Dy3 N8 133.94(19) . . ?
O21 Dy3 N7 135.75(17) . . ?
O22 Dy3 O23 146.40(15) . . ?
O22 Dy3 O25 140.92(14) . . ?
O22 Dy3 N8 78.65(15) . . ?
O22 Dy3 N7 75.82(15) . . ?
O23 Dy3 O25 72.10(14) . . ?
O23 Dy3 N8 76.00(15) . . ?
O23 Dy3 N7 73.33(14) . . ?
O25 Dy3 N8 134.29(15) . . ?
O25 Dy3 N7 132.57(16) . . ?
O19 Dy3 O21 80.88(18) . . ?
O19 Dy3 O22 92.25(16) . . ?
O19 Dy3 O23 97.22(15) . . ?
O19 Dy3 O25 86.29(16) . . ?
O19 Dy3 N8 66.10(15) . . ?
O19 Dy3 N7 129.61(15) . . ?
N7 Dy3 N8 63.57(15) . . ?
O28 Dy4 O24 87.88(16) . . ?
O28 Dy4 N12 129.21(16) . . ?
O28 Dy4 N10 85.41(15) . . ?
O28 Dy4 N9 83.42(15) . . ?
O28 Dy4 N11 66.02(14) . . ?
O30 Dy4 O28 163.94(15) . . ?
O30 Dy4 O26 90.25(17) . . ?
O30 Dy4 O24 90.64(17) . . ?
O30 Dy4 N12 66.42(16) . . ?
O30 Dy4 N10 83.13(16) . . ?
O30 Dy4 N9 81.43(16) . . ?
O30 Dy4 N11 129.48(15) . . ?
O26 Dy4 O28 95.38(16) . . ?
O26 Dy4 O24 164.69(14) . . ?
O26 Dy4 N12 82.41(15) . . ?
O26 Dy4 N10 66.20(15) . . ?
O26 Dy4 N9 129.85(15) . . ?
O26 Dy4 N11 86.74(15) . . ?
O24 Dy4 N12 83.95(14) . . ?
O24 Dy4 N10 129.06(14) . . ?
O24 Dy4 N9 65.35(14) . . ?
O24 Dy4 N11 80.92(15) . . ?
N12 Dy4 N10 136.08(16) . . ?
N12 Dy4 N9 135.18(16) . . ?
N12 Dy4 N11 63.19(16) . . ?
N10 Dy4 N9 63.73(15) . . ?
N10 Dy4 N11 138.80(16) . . ?
N11 Dy4 N9 135.21(15) . . ?
O6 Dy1 O4 92.58(18) . . ?
O6 Dy1 O8 163.31(17) . . ?
O6 Dy1 O3 88.30(18) . . ?
O6 Dy1 N4 130.93(17) . . ?
O6 Dy1 N2 80.69(16) . . ?
O6 Dy1 N1 79.37(18) . . ?
O6 Dy1 N3 67.42(19) . . ?
O4 Dy1 N4 84.09(16) . . ?
O4 Dy1 N2 65.36(15) . . ?
O4 Dy1 N1 128.92(15) . . ?
O4 Dy1 N3 85.49(16) . . ?
O8 Dy1 O4 91.50(16) . . ?
O8 Dy1 N4 65.61(16) . . ?
O8 Dy1 N2 86.34(15) . . ?
O8 Dy1 N1 85.49(16) . . ?
O8 Dy1 N3 129.07(18) . . ?
O3 Dy1 O4 163.36(15) . . ?
O3 Dy1 O8 92.40(17) . . ?
O3 Dy1 N4 82.80(16) . . ?
O3 Dy1 N2 131.05(16) . . ?
O3 Dy1 N1 67.56(16) . . ?
O3 Dy1 N3 79.50(16) . . ?
N2 Dy1 N4 138.12(16) . . ?
N1 Dy1 N4 137.70(17) . . ?
N1 Dy1 N2 63.56(16) . . ?
N3 Dy1 N4 63.51(18) . . ?
N3 Dy1 N2 135.66(18) . . ?
N3 Dy1 N1 133.52(18) . . ?
C61 O28 Dy4 125.4(4) . . ?
C37 O17 Dy3 127.1(4) . . ?
C72 O30 Dy4 126.7(4) . . ?
C36 O12 Dy2 126.2(4) . . ?
Dy3 O21 H21A 114(4) . . ?
Dy3 O21 H21B 127(4) . . ?
H21A O21 H21B 119(4) . . ?
Dy3 O22 H22A 110.3 . . ?
Dy3 O22 H22B 109.9 . . ?
H22A O22 H22B 103.9 . . ?
C60 O26 Dy4 125.7(4) . . ?
C12 O5 Dy2 143.8(4) . . ?
Dy2 O15 H15A 111.2 . . ?
Dy2 O15 H15B 110.8 . . ?
H15A O15 H15B 103.1 . . ?
C13 O6 Dy1 124.2(5) . . ?
Dy3 O23 H23A 110.4 . . ?
Dy3 O23 H23B 110.1 . . ?
H23A O23 H23B 103.6 . . ?
C12 O4 Dy1 125.0(4) . . ?
C24 O8 Dy1 125.7(4) . . ?
C49 O25 Dy3 144.8(4) . . ?
C49 O24 Dy4 124.2(4) . . ?
C1 O3 Dy1 124.5(4) . . ?
C25 O10 Dy2 126.7(4) . . ?
Dy2 O16 H16A 110.9 . . ?
Dy2 O16 H16B 110.4 . . ?
H16A O16 H16B 103.1 . . ?
C67 N12 Dy4 124.4(4) . . ?
C67 N12 C71 118.5(5) . . ?
C71 N12 Dy4 116.9(4) . . ?
Dy2 O14 H14A 110.9 . . ?
Dy2 O14 H14B 111.0 . . ?
H14A O14 H14B 102.7 . . ?
C43 N8 Dy3 122.7(4) . . ?
C47 N8 Dy3 117.6(4) . . ?
C47 N8 C43 119.6(5) . . ?
C8 C9 H9 120.7 . . ?
C10 C9 H9 120.7 . . ?
C10 C9 C8 118.6(6) . . ?
C48 O19 Dy3 125.9(4) . . ?
C55 N10 Dy4 122.8(4) . . ?
C55 N10 C59 119.2(5) . . ?
C59 N10 Dy4 117.8(4) . . ?
C9 C8 H8 120.3 . . ?
C7 C8 C9 119.5(6) . . ?
C7 C8 H8 120.3 . . ?
C23 N4 Dy1 119.0(4) . . ?
C19 N4 Dy1 122.7(4) . . ?
C19 N4 C23 118.2(6) . . ?
C7 N2 Dy1 122.6(4) . . ?
C11 N2 Dy1 118.5(4) . . ?
C11 N2 C7 118.8(5) . . ?
C31 N6 Dy2 122.6(4) . . ?
C35 N6 Dy2 118.1(4) . . ?
C35 N6 C31 119.3(5) . . ?
C6 N1 Dy1 124.1(4) . . ?
C6 N1 C2 119.8(5) . . ?
C2 N1 Dy1 116.2(4) . . ?
O5 C12 O4 125.4(6) . . ?
O5 C12 C11 118.5(5) . . ?
O4 C12 C11 116.1(5) . . ?
N9 C50 C49 115.2(5) . . ?
N9 C50 C51 122.6(5) . . ?
C51 C50 C49 122.3(6) . . ?
C50 N9 Dy4 118.3(3) . . ?
C50 N9 C54 119.7(5) . . ?
C54 N9 Dy4 121.9(4) . . ?
C26 N5 Dy2 118.1(4) . . ?
C26 N5 C30 119.7(5) . . ?
C30 N5 Dy2 122.2(4) . . ?
C62 N11 Dy4 118.1(3) . . ?
C62 N11 C66 117.8(5) . . ?
C66 N11 Dy4 123.8(4) . . ?
N6 C31 C32 121.7(6) . . ?
N6 C31 C30 115.4(5) . . ?
C32 C31 C30 122.8(6) . . ?
C19 C20 H20 120.8 . . ?
C21 C20 H20 120.8 . . ?
C21 C20 C19 118.4(7) . . ?
C8 C7 C6 124.1(6) . . ?
N2 C7 C8 121.5(6) . . ?
N2 C7 C6 114.3(5) . . ?
C51 C52 H52 120.5 . . ?
C53 C52 H52 120.5 . . ?
C53 C52 C51 119.1(6) . . ?
N9 C54 C55 115.4(5) . . ?
N9 C54 C53 119.9(6) . . ?
C53 C54 C55 124.6(6) . . ?
N8 C43 C42 115.3(5) . . ?
N8 C43 C44 120.0(6) . . ?
C44 C43 C42 124.7(6) . . ?
C38 N7 Dy3 116.3(4) . . ?
C38 N7 C42 120.4(5) . . ?
C42 N7 Dy3 123.3(4) . . ?
N7 C38 C37 115.8(5) . . ?
N7 C38 C39 120.8(6) . . ?
C39 C38 C37 123.4(6) . . ?
N12 C67 C68 121.5(6) . . ?
N12 C67 C66 114.5(5) . . ?
C68 C67 C66 123.9(6) . . ?
N10 C55 C54 116.0(5) . . ?
N10 C55 C56 120.9(6) . . ?
C56 C55 C54 123.1(5) . . ?
N5 C26 C25 114.4(5) . . ?
N5 C26 C27 122.8(6) . . ?
C27 C26 C25 122.7(5) . . ?
O25 C49 O24 124.8(6) . . ?
O25 C49 C50 118.3(5) . . ?
O24 C49 C50 116.9(5) . . ?
C67 C68 H68 120.3 . . ?
C69 C68 C67 119.3(6) . . ?
C69 C68 H68 120.3 . . ?
N1 C6 C7 115.3(5) . . ?
N1 C6 C5 122.0(6) . . ?
C5 C6 C7 122.7(6) . . ?
O11 C25 O10 125.6(6) . . ?
O11 C25 C26 119.5(5) . . ?
O10 C25 C26 114.9(5) . . ?
N4 C23 C24 112.3(5) . . ?
N4 C23 C22 123.6(6) . . ?
C22 C23 C24 124.1(6) . . ?
N3 C18 C19 113.9(5) . . ?
N3 C18 C17 121.1(7) . . ?
C17 C18 C19 124.9(7) . . ?
N11 C62 C61 113.7(5) . . ?
N11 C62 C63 123.1(5) . . ?
C63 C62 C61 123.3(5) . . ?
C9 C10 H10 120.8 . . ?
C11 C10 C9 118.5(6) . . ?
C11 C10 H10 120.8 . . ?
N10 C59 C60 114.1(5) . . ?
N10 C59 C58 122.9(6) . . ?
C58 C59 C60 123.0(6) . . ?
C18 N3 Dy1 124.5(4) . . ?
C14 N3 Dy1 116.9(5) . . ?
C14 N3 C18 118.5(5) . . ?
N11 C66 C67 113.7(5) . . ?
N11 C66 C65 122.2(6) . . ?
C65 C66 C67 124.1(5) . . ?
O26 C60 C59 116.2(5) . . ?
O27 C60 O26 125.6(6) . . ?
O27 C60 C59 118.2(6) . . ?
C50 C51 C52 118.4(6) . . ?
C50 C51 H51 120.8 . . ?
C52 C51 H51 120.8 . . ?
O17 C37 C38 114.4(5) . . ?
O18 C37 O17 126.0(6) . . ?
O18 C37 C38 119.6(6) . . ?
O28 C61 C62 116.4(5) . . ?
O29 C61 O28 124.0(6) . . ?
O29 C61 C62 119.6(6) . . ?
N6 C35 C36 114.5(5) . . ?
N6 C35 C34 121.6(6) . . ?
C34 C35 C36 123.9(6) . . ?
C52 C53 C54 120.4(6) . . ?
C52 C53 H53 119.8 . . ?
C54 C53 H53 119.8 . . ?
O8 C24 C23 116.8(6) . . ?
O9 C24 O8 124.3(6) . . ?
O9 C24 C23 118.9(6) . . ?
O30 C72 C71 114.6(5) . . ?
O31 C72 O30 127.4(7) . . ?
O31 C72 C71 117.9(6) . . ?
N2 C11 C12 114.7(5) . . ?
N2 C11 C10 123.1(6) . . ?
C10 C11 C12 122.2(6) . . ?
N1 C2 C1 114.7(6) . . ?
N1 C2 C3 121.0(6) . . ?
C3 C2 C1 124.3(6) . . ?
N12 C71 C72 114.7(5) . . ?
N12 C71 C70 122.6(6) . . ?
C70 C71 C72 122.7(6) . . ?
N8 C47 C46 123.9(6) . . ?
N8 C47 C48 115.3(5) . . ?
C46 C47 C48 120.8(6) . . ?
C38 C39 H39 120.2 . . ?
C40 C39 C38 119.7(6) . . ?
C40 C39 H39 120.2 . . ?
O6 C13 C14 116.6(6) . . ?
O7 C13 O6 126.4(8) . . ?
O7 C13 C14 117.0(7) . . ?
O3 C1 C2 116.7(5) . . ?
O2 C1 O3 124.4(6) . . ?
O2 C1 C2 118.9(6) . . ?
C55 C56 H56 120.5 . . ?
C57 C56 C55 118.9(6) . . ?
C57 C56 H56 120.5 . . ?
C31 C32 H32 120.5 . . ?
C31 C32 C33 119.1(7) . . ?
C33 C32 H32 120.5 . . ?
C59 C58 H58 121.1 . . ?
C59 C58 C57 117.8(6) . . ?
C57 C58 H58 121.1 . . ?
C39 C40 H40 120.6 . . ?
C39 C40 C41 118.7(7) . . ?
C41 C40 H40 120.6 . . ?
C66 C65 H65 120.3 . . ?
C64 C65 C66 119.3(6) . . ?
C64 C65 H65 120.3 . . ?
C6 C5 H5 120.7 . . ?
C6 C5 C4 118.6(7) . . ?
C4 C5 H5 120.7 . . ?
N4 C19 C20 121.8(7) . . ?
N4 C19 C18 115.1(6) . . ?
C20 C19 C18 123.1(6) . . ?
C16 C15 H15 121.0 . . ?
C14 C15 H15 121.0 . . ?
C14 C15 C16 117.9(8) . . ?
N7 C42 C43 114.7(5) . . ?
N7 C42 C41 120.8(6) . . ?
C41 C42 C43 124.5(6) . . ?
C68 C69 H69 119.9 . . ?
C68 C69 C70 120.2(6) . . ?
C70 C69 H69 119.9 . . ?
C26 C27 H27 121.6 . . ?
C28 C27 C26 116.8(6) . . ?
C28 C27 H27 121.6 . . ?
N5 C30 C31 115.9(5) . . ?
N5 C30 C29 120.6(6) . . ?
C29 C30 C31 123.5(6) . . ?
C27 C28 H28 119.3 . . ?
C29 C28 C27 121.4(7) . . ?
C29 C28 H28 119.3 . . ?
C65 C64 H64 120.4 . . ?
C65 C64 C63 119.1(6) . . ?
C63 C64 H64 120.4 . . ?
C18 C17 H17 120.7 . . ?
C18 C17 C16 118.6(8) . . ?
C16 C17 H17 120.7 . . ?
C47 C46 H46 121.9 . . ?
C47 C46 C45 116.2(7) . . ?
C45 C46 H46 121.9 . . ?
C32 C33 H33 120.4 . . ?
C34 C33 C32 119.2(6) . . ?
C34 C33 H33 120.4 . . ?
C30 C29 H29 120.7 . . ?
C28 C29 C30 118.7(6) . . ?
C28 C29 H29 120.7 . . ?
O12 C36 C35 115.4(5) . . ?
O13 C36 O12 126.2(6) . . ?
O13 C36 C35 118.4(5) . . ?
C56 C57 C58 120.1(6) . . ?
C56 C57 H57 119.9 . . ?
C58 C57 H57 119.9 . . ?
C62 C63 C64 118.4(6) . . ?
C62 C63 H63 120.8 . . ?
C64 C63 H63 120.8 . . ?
C20 C21 H21 119.8 . . ?
C20 C21 C22 120.3(7) . . ?
C22 C21 H21 119.8 . . ?
C35 C34 H34 120.4 . . ?
C33 C34 C35 119.1(6) . . ?
C33 C34 H34 120.4 . . ?
O20 C48 O19 124.9(7) . . ?
O20 C48 C47 120.3(6) . . ?
O19 C48 C47 114.7(5) . . ?
C15 C16 C17 120.1(7) . . ?
C15 C16 H16 119.9 . . ?
C17 C16 H16 119.9 . . ?
N3 C14 C13 114.1(6) . . ?
N3 C14 C15 123.6(8) . . ?
C15 C14 C13 122.3(7) . . ?
C40 C41 H41 120.2 . . ?
C42 C41 C40 119.6(7) . . ?
C42 C41 H41 120.2 . . ?
C23 C22 C21 117.6(7) . . ?
C23 C22 H22 121.2 . . ?
C21 C22 H22 121.2 . . ?
C71 C70 H70 121.0 . . ?
C69 C70 C71 117.9(6) . . ?
C69 C70 H70 121.0 . . ?
C2 C3 H3 120.3 . . ?
C2 C3 C4 119.4(7) . . ?
C4 C3 H3 120.3 . . ?
C5 C4 H4 120.4 . . ?
C3 C4 C5 119.3(7) . . ?
C3 C4 H4 120.4 . . ?
C43 C44 H44 120.1 . . ?
C45 C44 C43 119.7(7) . . ?
C45 C44 H44 120.1 . . ?
C46 C45 H45 119.7 . . ?
C44 C45 C46 120.6(7) . . ?
C44 C45 H45 119.7 . . ?
H1A O1 H1A 124.5 . 2_756 ?
H1A O1 H1B 104.5 2_756 2_756 ?
H1A O1 H1B 104.5 . . ?
H1A O1 H1B 20.2 . 2_756 ?
H1B O1 H1A 20.2 . 2_756 ?
H1B O1 H1B 84.5 . 2_756 ?

loop_
_geom_torsion_atom_site_label_1
_geom_torsion_atom_site_label_2
_geom_torsion_atom_site_label_3
_geom_torsion_atom_site_label_4
_geom_torsion
_geom_torsion_site_symmetry_1
_geom_torsion_site_symmetry_2
_geom_torsion_site_symmetry_3
_geom_torsion_site_symmetry_4
_geom_torsion_publ_flag
Dy2 O12 C36 O13 176.9(4) . . . . ?
Dy2 O12 C36 C35 -5.8(7) . . . . ?
Dy2 O5 C12 O4 17.2(11) . . . . ?
Dy2 O5 C12 C11 -164.8(5) . . . . ?
Dy2 O10 C25 O11 -177.4(4) . . . . ?
Dy2 O10 C25 C26 1.1(7) . . . . ?
Dy2 N6 C31 C32 178.5(5) . . . . ?
Dy2 N6 C31 C30 2.3(7) . . . . ?
Dy2 N6 C35 C36 -2.3(6) . . . . ?
Dy2 N6 C35 C34 -179.6(5) . . . . ?
Dy2 N5 C26 C25 1.7(6) . . . . ?
Dy2 N5 C26 C27 -176.0(5) . . . . ?
Dy2 N5 C30 C31 -2.6(7) . . . . ?
Dy2 N5 C30 C29 177.9(5) . . . . ?
Dy3 O17 C37 O18 176.4(5) . . . . ?
Dy3 O17 C37 C38 -2.5(7) . . . . ?
Dy3 O25 C49 O24 -12.8(11) . . . . ?
Dy3 O25 C49 C50 169.0(5) . . . . ?
Dy3 N8 C43 C42 -6.9(7) . . . . ?
Dy3 N8 C43 C44 175.6(6) . . . . ?
Dy3 N8 C47 C46 -176.4(6) . . . . ?
Dy3 N8 C47 C48 4.9(7) . . . . ?
Dy3 O19 C48 O20 -178.1(5) . . . . ?
Dy3 O19 C48 C47 6.6(8) . . . . ?
Dy3 N7 C38 C37 -0.6(6) . . . . ?
Dy3 N7 C38 C39 178.0(4) . . . . ?
Dy3 N7 C42 C43 2.9(7) . . . . ?
Dy3 N7 C42 C41 -176.5(5) . . . . ?
Dy4 O28 C61 O29 -175.9(5) . . . . ?
Dy4 O28 C61 C62 3.7(8) . . . . ?
Dy4 O30 C72 O31 174.2(6) . . . . ?
Dy4 O30 C72 C71 -7.1(8) . . . . ?
Dy4 O26 C60 O27 -178.2(5) . . . . ?
Dy4 O26 C60 C59 2.3(8) . . . . ?
Dy4 O24 C49 O25 -175.7(4) . . . . ?
Dy4 O24 C49 C50 2.6(7) . . . . ?
Dy4 N12 C67 C68 176.6(4) . . . . ?
Dy4 N12 C67 C66 -5.6(7) . . . . ?
Dy4 N12 C71 C72 5.6(6) . . . . ?
Dy4 N12 C71 C70 -175.3(5) . . . . ?
Dy4 N10 C55 C54 -4.1(7) . . . . ?
Dy4 N10 C55 C56 176.6(4) . . . . ?
Dy4 N10 C59 C60 1.6(6) . . . . ?
Dy4 N10 C59 C58 -177.9(5) . . . . ?
Dy4 N9 C54 C55 -2.0(7) . . . . ?
Dy4 N9 C54 C53 -178.9(5) . . . . ?
Dy4 N11 C62 C61 6.1(6) . . . . ?
Dy4 N11 C62 C63 -174.1(5) . . . . ?
Dy4 N11 C66 C67 -5.9(7) . . . . ?
Dy4 N11 C66 C65 172.8(5) . . . . ?
Dy1 O6 C13 O7 -173.3(7) . . . . ?
Dy1 O6 C13 C14 9.9(9) . . . . ?
Dy1 O4 C12 O5 174.6(4) . . . . ?
Dy1 O4 C12 C11 -3.4(7) . . . . ?
Dy1 O8 C24 O9 172.9(5) . . . . ?
Dy1 O8 C24 C23 -9.4(8) . . . . ?
Dy1 O3 C1 O2 -173.4(5) . . . . ?
Dy1 O3 C1 C2 6.5(8) . . . . ?
Dy1 N4 C23 C24 -4.1(7) . . . . ?
Dy1 N4 C23 C22 177.7(5) . . . . ?
Dy1 N4 C19 C20 -175.3(5) . . . . ?
Dy1 N4 C19 C18 5.2(7) . . . . ?
Dy1 N2 C7 C8 175.9(5) . . . . ?
Dy1 N2 C7 C6 -0.4(7) . . . . ?
Dy1 N2 C11 C12 4.5(6) . . . . ?
Dy1 N2 C11 C10 -174.3(5) . . . . ?
Dy1 N1 C6 C7 -4.2(8) . . . . ?
Dy1 N1 C6 C5 178.0(5) . . . . ?
Dy1 N1 C2 C1 3.0(7) . . . . ?
Dy1 N1 C2 C3 -177.0(6) . . . . ?
Dy1 N3 C14 C13 -1.9(7) . . . . ?
Dy1 N3 C14 C15 177.0(5) . . . . ?
O30 C72 C71 N12 0.2(8) . . . . ?
O30 C72 C71 C70 -178.9(6) . . . . ?
O5 C12 C11 N2 -179.2(5) . . . . ?
O5 C12 C11 C10 -0.4(9) . . . . ?
O6 C13 C14 N3 -4.6(9) . . . . ?
O6 C13 C14 C15 176.5(7) . . . . ?
O4 C12 C11 N2 -1.0(8) . . . . ?
O4 C12 C11 C10 177.8(6) . . . . ?
N12 C67 C68 C69 -2.4(10) . . . . ?
N12 C67 C66 N11 7.1(7) . . . . ?
N12 C67 C66 C65 -171.6(6) . . . . ?
N12 C71 C70 C69 -1.0(9) . . . . ?
N8 C43 C42 N7 2.5(8) . . . . ?
N8 C43 C42 C41 -178.1(6) . . . . ?
N8 C43 C44 C45 0.1(13) . . . . ?
N8 C47 C46 C45 1.0(12) . . . . ?
N8 C47 C48 O20 177.2(6) . . . . ?
N8 C47 C48 O19 -7.3(9) . . . . ?
C9 C8 C7 N2 -0.4(10) . . . . ?
C9 C8 C7 C6 175.5(6) . . . . ?
C9 C10 C11 N2 -3.0(10) . . . . ?
C9 C10 C11 C12 178.3(6) . . . . ?
N10 C55 C56 C57 -0.8(10) . . . . ?
N10 C59 C60 O26 -2.4(8) . . . . ?
N10 C59 C60 O27 178.0(5) . . . . ?
N10 C59 C58 C57 2.8(9) . . . . ?
C8 C9 C10 C11 1.8(10) . . . . ?
C8 C7 C6 N1 -173.4(6) . . . . ?
C8 C7 C6 C5 4.5(11) . . . . ?
N4 C23 C24 O8 8.3(8) . . . . ?
N4 C23 C24 O9 -173.8(6) . . . . ?
N4 C23 C22 C21 -1.9(11) . . . . ?
N2 C7 C6 N1 2.9(8) . . . . ?
N2 C7 C6 C5 -179.3(7) . . . . ?
N6 C31 C32 C33 2.0(10) . . . . ?
N6 C31 C30 N5 0.2(8) . . . . ?
N6 C31 C30 C29 179.6(6) . . . . ?
N6 C35 C36 O12 5.0(8) . . . . ?
N6 C35 C36 O13 -177.5(5) . . . . ?
N6 C35 C34 C33 0.3(10) . . . . ?
N1 C6 C5 C4 0.4(12) . . . . ?
N1 C2 C1 O3 -6.0(9) . . . . ?
N1 C2 C1 O2 173.9(6) . . . . ?
N1 C2 C3 C4 -2.4(12) . . . . ?
C50 N9 C54 C55 177.1(5) . . . . ?
C50 N9 C54 C53 0.2(9) . . . . ?
N9 C50 C49 O25 178.1(5) . . . . ?
N9 C50 C49 O24 -0.3(8) . . . . ?
N9 C50 C51 C52 0.5(11) . . . . ?
N9 C54 C55 N10 3.9(8) . . . . ?
N9 C54 C55 C56 -176.9(6) . . . . ?
N9 C54 C53 C52 -0.8(10) . . . . ?
O31 C72 C71 N12 179.1(6) . . . . ?
O31 C72 C71 C70 0.0(10) . . . . ?
N5 C26 C25 O11 176.8(5) . . . . ?
N5 C26 C25 O10 -1.8(7) . . . . ?
N5 C26 C27 C28 -2.6(10) . . . . ?
N5 C30 C29 C28 -1.2(11) . . . . ?
N11 C62 C61 O28 -6.4(8) . . . . ?
N11 C62 C61 O29 173.3(5) . . . . ?
N11 C62 C63 C64 1.0(9) . . . . ?
N11 C66 C65 C64 0.9(10) . . . . ?
C31 N6 C35 C36 178.7(5) . . . . ?
C31 N6 C35 C34 1.4(9) . . . . ?
C31 C32 C33 C34 -0.2(11) . . . . ?
C31 C30 C29 C28 179.4(7) . . . . ?
C20 C21 C22 C23 2.5(12) . . . . ?
C7 N2 C11 C12 -178.8(5) . . . . ?
C7 N2 C11 C10 2.4(9) . . . . ?
C7 C6 C5 C4 -177.3(7) . . . . ?
C54 C55 C56 C57 180.0(6) . . . . ?
C43 N8 C47 C46 -1.0(10) . . . . ?
C43 N8 C47 C48 -179.6(6) . . . . ?
C43 C42 C41 C40 177.8(6) . . . . ?
C43 C44 C45 C46 0.0(16) . . . . ?
N7 C38 C37 O17 1.9(7) . . . . ?
N7 C38 C37 O18 -177.1(5) . . . . ?
N7 C38 C39 C40 0.0(10) . . . . ?
N7 C42 C41 C40 -2.9(10) . . . . ?
C38 N7 C42 C43 -178.1(5) . . . . ?
C38 N7 C42 C41 2.5(9) . . . . ?
C38 C39 C40 C41 -0.4(11) . . . . ?
O7 C13 C14 N3 178.2(7) . . . . ?
O7 C13 C14 C15 -0.6(12) . . . . ?
C67 N12 C71 C72 -178.7(5) . . . . ?
C67 N12 C71 C70 0.4(9) . . . . ?
C67 C68 C69 C70 1.7(10) . . . . ?
C67 C66 C65 C64 179.5(6) . . . . ?
C55 N10 C59 C60 176.2(5) . . . . ?
C55 N10 C59 C58 -3.4(9) . . . . ?
C55 C54 C53 C52 -177.4(7) . . . . ?
C55 C56 C57 C58 0.3(10) . . . . ?
C26 N5 C30 C31 178.9(5) . . . . ?
C26 N5 C30 C29 -0.5(9) . . . . ?
C26 C27 C28 C29 0.7(12) . . . . ?
C49 C50 N9 Dy4 -1.8(6) . . . . ?
C49 C50 N9 C54 179.1(5) . . . . ?
C49 C50 C51 C52 -178.6(7) . . . . ?
C68 C67 C66 N11 -175.2(6) . . . . ?
C68 C67 C66 C65 6.1(10) . . . . ?
C68 C69 C70 C71 -0.1(10) . . . . ?
C6 N1 C2 C1 -177.4(6) . . . . ?
C6 N1 C2 C3 2.7(10) . . . . ?
C6 C5 C4 C3 -0.1(13) . . . . ?
C25 C26 C27 C28 179.9(6) . . . . ?
C23 N4 C19 C20 3.4(9) . . . . ?
C23 N4 C19 C18 -176.2(5) . . . . ?
C18 N3 C14 C13 -178.3(6) . . . . ?
C18 N3 C14 C15 0.5(10) . . . . ?
C18 C17 C16 C15 -0.7(11) . . . . ?
C62 N11 C66 C67 -179.6(5) . . . . ?
C62 N11 C66 C65 -0.9(8) . . . . ?
C10 C9 C8 C7 -0.2(11) . . . . ?
C59 N10 C55 C54 -178.5(5) . . . . ?
C59 N10 C55 C56 2.3(9) . . . . ?
C59 C58 C57 C56 -1.2(10) . . . . ?
N3 C18 C19 N4 -3.8(8) . . . . ?
N3 C18 C19 C20 176.6(6) . . . . ?
N3 C18 C17 C16 3.7(10) . . . . ?
C66 N11 C62 C61 -179.9(5) . . . . ?
C66 N11 C62 C63 -0.1(8) . . . . ?
C66 C67 C68 C69 -180.0(6) . . . . ?
C66 C65 C64 C63 0.0(10) . . . . ?
C60 C59 C58 C57 -176.7(6) . . . . ?
C51 C50 N9 Dy4 179.0(5) . . . . ?
C51 C50 N9 C54 -0.1(9) . . . . ?
C51 C50 C49 O25 -2.8(9) . . . . ?
C51 C50 C49 O24 178.8(6) . . . . ?
C51 C52 C53 C54 1.2(12) . . . . ?
C37 C38 C39 C40 178.5(6) . . . . ?
C61 C62 C63 C64 -179.3(6) . . . . ?
C35 N6 C31 C32 -2.6(9) . . . . ?
C35 N6 C31 C30 -178.8(5) . . . . ?
C53 C52 C51 C50 -1.0(12) . . . . ?
C53 C54 C55 N10 -179.4(6) . . . . ?
C53 C54 C55 C56 -0.1(10) . . . . ?
C24 C23 C22 C21 -179.9(7) . . . . ?
C72 C71 C70 C69 178.0(6) . . . . ?
C11 N2 C7 C8 -0.7(9) . . . . ?
C11 N2 C7 C6 -177.0(5) . . . . ?
C2 N1 C6 C7 176.2(5) . . . . ?
C2 N1 C6 C5 -1.7(10) . . . . ?
C2 C3 C4 C5 1.1(14) . . . . ?
C71 N12 C67 C68 1.3(9) . . . . ?
C71 N12 C67 C66 179.1(5) . . . . ?
C47 N8 C43 C42 177.9(5) . . . . ?
C47 N8 C43 C44 0.4(10) . . . . ?
C47 C46 C45 C44 -0.5(15) . . . . ?
C39 C38 C37 O17 -176.7(6) . . . . ?
C39 C38 C37 O18 4.3(9) . . . . ?
C39 C40 C41 C42 1.9(11) . . . . ?
C1 C2 C3 C4 177.7(7) . . . . ?
C32 C31 C30 N5 -175.9(6) . . . . ?
C32 C31 C30 C29 3.5(10) . . . . ?
C32 C33 C34 C35 -0.9(11) . . . . ?
C58 C59 C60 O26 177.1(6) . . . . ?
C58 C59 C60 O27 -2.4(9) . . . . ?
C65 C64 C63 C62 -0.9(10) . . . . ?
C19 N4 C23 C24 177.2(5) . . . . ?
C19 N4 C23 C22 -1.0(10) . . . . ?
C19 C20 C21 C22 -0.3(12) . . . . ?
C19 C18 N3 Dy1 0.9(7) . . . . ?
C19 C18 N3 C14 177.1(6) . . . . ?
C19 C18 C17 C16 -177.1(6) . . . . ?
C42 C43 C44 C45 -177.2(8) . . . . ?
C42 N7 C38 C37 -179.6(5) . . . . ?
C42 N7 C38 C39 -1.0(8) . . . . ?
C27 C26 C25 O11 -5.5(9) . . . . ?
C27 C26 C25 O10 175.9(6) . . . . ?
C27 C28 C29 C30 1.1(13) . . . . ?
C30 N5 C26 C25 -179.8(5) . . . . ?
C30 N5 C26 C27 2.5(9) . . . . ?
C30 C31 C32 C33 177.9(6) . . . . ?
C17 C18 N3 Dy1 -179.8(5) . . . . ?
C17 C18 N3 C14 -3.6(9) . . . . ?
C17 C18 C19 N4 176.9(6) . . . . ?
C17 C18 C19 C20 -2.6(11) . . . . ?
C46 C47 C48 O20 -1.5(11) . . . . ?
C46 C47 C48 O19 174.0(7) . . . . ?
C36 C35 C34 C33 -176.7(6) . . . . ?
C63 C62 C61 O28 173.9(6) . . . . ?
C63 C62 C61 O29 -6.5(9) . . . . ?
C21 C20 C19 N4 -2.7(11) . . . . ?
C21 C20 C19 C18 176.8(7) . . . . ?
C34 C35 C36 O12 -177.8(6) . . . . ?
C34 C35 C36 O13 -0.2(9) . . . . ?
C48 C47 C46 C45 179.6(8) . . . . ?
C16 C15 C14 N3 2.4(11) . . . . ?
C16 C15 C14 C13 -178.9(7) . . . . ?
C14 C15 C16 C17 -2.2(11) . . . . ?
C22 C23 C24 O8 -173.5(7) . . . . ?
C22 C23 C24 O9 4.4(10) . . . . ?
C3 C2 C1 O3 173.9(7) . . . . ?
C3 C2 C1 O2 -6.1(11) . . . . ?
C44 C43 C42 N7 179.9(7) . . . . ?
C44 C43 C42 C41 -0.8(11) . . . . ?

_shelx_res_file                  
;
TITL 222 in P2/c
    222_sq.res
    created by SHELXL-2016/6 at 15:26:44 on 24-Dec-2019
CELL 0.71073 19.3288 18.2568 23.0136 90 107.892 90
ZERR 2 0.0038 0.0035 0.0044 0 0.003 0
LATT 1
SYMM -X,+Y,0.5-Z
SFAC C H Dy N O
UNIT 288 196 16 48 122
DFIX 0.82 H21a O21
DFIX 0.82 O21 H21b
DFIX 1.4 H21a H21b

L.S. 40 0 80
PLAN  90
SIZE 0.21 0.18 0.14
ABIN
conf
BOND $H
HTAB 2
fmap 2 53
acta
REM <olex2.extras>
REM <HklSrc "%.\\222_sq.hkl">
REM </olex2.extras>

WGHT    0.089500
FVAR       0.01785
DY2   3    0.446353    0.312327    0.521525    11.00000    0.02189    0.02832 =
         0.02428   -0.00084    0.00861   -0.00284
DY3   3    0.039866    0.200019    0.467050    11.00000    0.02474    0.02877 =
         0.02297   -0.00148    0.00829   -0.00289
DY4   3   -0.216108    0.428502    0.364622    11.00000    0.02864    0.02933 =
         0.02075   -0.00028    0.00880   -0.00176
DY1   3    0.702261    0.091269    0.630293    11.00000    0.02855    0.03215 =
         0.02787    0.00087    0.01052    0.00041
O28   5   -0.127590    0.516657    0.370261    11.00000    0.04980    0.04249 =
         0.02897   -0.00442    0.01325   -0.01637
O17   5    0.120650    0.280408    0.448242    11.00000    0.04047    0.04635 =
         0.02911   -0.00029    0.01399   -0.01189
O30   5   -0.299431    0.336502    0.332769    11.00000    0.04655    0.04618 =
         0.03315   -0.00084    0.00964   -0.01742
O12   5    0.532405    0.399225    0.517331    11.00000    0.03074    0.04089 =
         0.03520   -0.00434    0.01120   -0.00950
O21   5    0.046603    0.145386    0.376016    11.00000    0.04589    0.07070 =
         0.03272   -0.01398    0.00756    0.02111
O22   5    0.135649    0.113567    0.491696    11.00000    0.02974    0.02964 =
         0.04892    0.00273    0.01186    0.00098
AFIX   7
H22A  2    0.150242    0.105469    0.460443    11.00000   -1.50000
H22B  2    0.119682    0.071440    0.499125    11.00000   -1.50000
AFIX   0
O26   5   -0.308324    0.510882    0.358437    11.00000    0.04081    0.04171 =
         0.03182   -0.00339    0.01156    0.00631

O5    5    0.533502    0.263231    0.609667    11.00000    0.03710    0.04487 =
         0.03871    0.00304    0.00707    0.01524
O15   5    0.350018    0.398812    0.484596    11.00000    0.02948    0.03351 =
         0.06152   -0.00154    0.01667   -0.00175
AFIX   7
H15A  2    0.365157    0.443862    0.495269    11.00000   -1.50000
H15B  2    0.316026    0.392290    0.502374    11.00000   -1.50000
AFIX   0
O6    5    0.787875    0.181323    0.664090    11.00000    0.04695    0.05250 =
         0.06111   -0.01199    0.01810   -0.01736

O23   5   -0.021659    0.294190    0.503970    11.00000    0.03119    0.03566 =
         0.02653   -0.00409    0.00532   -0.00242
AFIX   7
H23A  2   -0.044629    0.323071    0.474361    11.00000   -1.50000
H23B  2    0.009661    0.322790    0.528721    11.00000   -1.50000
AFIX   0

O4    5    0.607772    0.176799    0.594210    11.00000    0.04037    0.04445 =
         0.02861    0.00347    0.01335    0.01024
O8    5    0.619954   -0.002299    0.626174    11.00000    0.04872    0.04837 =
         0.03292   -0.00085    0.01417   -0.01302
O25   5   -0.045415    0.257809    0.380037    11.00000    0.03782    0.05306 =
         0.03055    0.00863    0.00816    0.02171
O24   5   -0.120715    0.341123    0.398539    11.00000    0.03854    0.03804 =
         0.02716    0.00594    0.01245    0.01201
O3    5    0.795244    0.010336    0.636911    11.00000    0.04085    0.04869 =
         0.03936    0.00309    0.01322    0.01507
O2    5    0.889985   -0.054116    0.690201    11.00000    0.04758    0.06701 =
         0.05985    0.00321    0.01983    0.02451
O11   5    0.276520    0.159285    0.536293    11.00000    0.03511    0.04685 =
         0.04216    0.00487    0.01180   -0.01174
O10   5    0.370128    0.235858    0.552898    11.00000    0.03475    0.04511 =
         0.02945    0.00084    0.01038   -0.01171
O16   5    0.507168    0.214719    0.488587    11.00000    0.03334    0.03614 =
         0.03302   -0.00690    0.00683    0.00070
AFIX   7
H16A  2    0.475868    0.181988    0.467807    11.00000   -1.50000
H16B  2    0.533889    0.189629    0.520117    11.00000   -1.50000
AFIX   0

O18   5    0.217311    0.352989    0.476461    11.00000    0.03420    0.05369 =
         0.06753    0.01006    0.02144   -0.01217
N12   4   -0.257850    0.376741    0.446940    11.00000    0.03617    0.03450 =
         0.02795    0.00713    0.01588    0.00179
O14   5    0.449733    0.394926    0.602170    11.00000    0.05668    0.03514 =
         0.03975   -0.00504    0.01693    0.00170
AFIX   7
H14A  2    0.474303    0.435231    0.599394    11.00000   -1.50000
H14B  2    0.475493    0.376541    0.638029    11.00000   -1.50000
AFIX   0

N8    4    0.032196    0.151131    0.565611    11.00000    0.03512    0.03508 =
         0.02683    0.00048    0.01418   -0.00585
O20   5   -0.103545    0.025727    0.494020    11.00000    0.05737    0.04594 =
         0.06360    0.00380    0.01146   -0.02506
C9    1    0.610129    0.218219    0.797891    11.00000    0.05876    0.05802 =
         0.02880   -0.00735    0.02389    0.00509
AFIX  43
H9    2    0.594108    0.242104    0.827074    11.00000   -1.20000
AFIX   0

O29   5   -0.046926    0.598534    0.419717    11.00000    0.04463    0.03934 =
         0.04857   -0.00894    0.02016   -0.01473
O27   5   -0.394522    0.589531    0.307127    11.00000    0.05225    0.06143 =
         0.05060    0.00477    0.02252    0.02063
O19   5   -0.046121    0.110673    0.456575    11.00000    0.03923    0.04340 =
         0.03328   -0.00014    0.00698   -0.01423
N10   4   -0.274820    0.476317    0.259912    11.00000    0.03558    0.02790 =
         0.02435    0.00077    0.00806    0.00042
C8    1    0.661590    0.162511    0.814680    11.00000    0.05092    0.05836 =
         0.02804   -0.00031    0.01353    0.00452
AFIX  43
H8    2    0.680564    0.148752    0.855408    11.00000   -1.20000
AFIX   0
O9    5    0.552051   -0.096386    0.580881    11.00000    0.06596    0.04401 =
         0.05525   -0.00617    0.02410   -0.01809
N4    4    0.650572    0.034984    0.527412    11.00000    0.03702    0.04157 =
         0.03044    0.00441    0.01581    0.00462
N2    4    0.657230    0.146458    0.710849    11.00000    0.03513    0.03153 =
         0.03092   -0.00269    0.01406   -0.00165
N6    4    0.446036    0.344383    0.416454    11.00000    0.03109    0.03266 =
         0.03246    0.00371    0.01553    0.00109
N1    4    0.761781    0.049935    0.735756    11.00000    0.04110    0.03648 =
         0.02863    0.00422    0.00978    0.00051
C12   1    0.579574    0.214546    0.627870    11.00000    0.02702    0.03623 =
         0.03345    0.00195    0.01004   -0.00152

C50   1   -0.119671    0.325349    0.296990    11.00000    0.03617    0.02735 =
         0.02578    0.00671    0.01275    0.00324
N9    4   -0.171580    0.376588    0.281987    11.00000    0.03788    0.03475 =
         0.02160   -0.00038    0.01292    0.00001
O31   5   -0.383003    0.260428    0.346398    11.00000    0.07192    0.08640 =
         0.06232   -0.01234    0.01754   -0.05157
O13   5    0.584363    0.474952    0.467192    11.00000    0.04816    0.03318 =
         0.06399    0.00091    0.02642   -0.00916
N5    4    0.353217    0.249936    0.436526    11.00000    0.02620    0.03081 =
         0.02787   -0.00327    0.00660   -0.00056
N11   4   -0.157503    0.476521    0.469407    11.00000    0.03279    0.03173 =
         0.02528    0.00145    0.01341    0.00128
C31   1    0.400742    0.312918    0.366537    11.00000    0.02536    0.04650 =
         0.02355   -0.00055    0.00471   -0.00178
C20   1    0.634307    0.029121    0.420108    11.00000    0.06793    0.06941 =
         0.02910    0.00041    0.01894    0.00805
AFIX  43
H20   2    0.645447    0.047015    0.386210    11.00000   -1.20000
AFIX   0
C7    1    0.684235    0.127853    0.770391    11.00000    0.04054    0.04064 =
         0.02645    0.00021    0.01457   -0.00341

C52   1   -0.119996    0.314854    0.194389    11.00000    0.08231    0.06223 =
         0.03288    0.00113    0.03177    0.02152
AFIX  43
H52   2   -0.102202    0.294494    0.164776    11.00000   -1.20000
AFIX   0
C54   1   -0.199009    0.398026    0.223477    11.00000    0.04491    0.02936 =
         0.02683    0.00232    0.01775    0.00014
C43   1    0.072604    0.177814    0.620134    11.00000    0.04426    0.03856 =
         0.02920    0.00324    0.01388   -0.00451
N7    4    0.128581    0.249767    0.561032    11.00000    0.02721    0.03234 =
         0.02442   -0.00491    0.00220    0.00087
C38   1    0.177564    0.296852    0.552885    11.00000    0.02669    0.02754 =
         0.04053   -0.00111    0.00885    0.00095

O7    5    0.875491    0.251923    0.650434    11.00000    0.07067    0.11544 =
         0.10228   -0.01457    0.02414   -0.05409
C67   1   -0.233479    0.398014    0.505640    11.00000    0.03535    0.03669 =
         0.02863    0.00419    0.01785    0.00288
C55   1   -0.258333    0.451959    0.211327    11.00000    0.04238    0.03458 =
         0.02346   -0.00149    0.01453   -0.00526
C26   1    0.307616    0.204018    0.450678    11.00000    0.02620    0.03699 =
         0.02941   -0.00204    0.00732   -0.00378
C49   1   -0.092442    0.306631    0.363273    11.00000    0.02679    0.03729 =
         0.02965    0.00016    0.00682   -0.00060
C68   1   -0.261902    0.369358    0.549011    11.00000    0.04673    0.05882 =
         0.03454    0.00794    0.02645    0.00424
AFIX  43
H68   2   -0.243177    0.383360    0.589699    11.00000   -1.20000
AFIX   0

C6    1    0.742380    0.071543    0.783463    11.00000    0.04321    0.03835 =
         0.03111    0.00255    0.01267    0.00211
C25   1    0.317899    0.197697    0.518714    11.00000    0.02436    0.03040 =
         0.03294    0.00140    0.00824   -0.00232
C23   1    0.602224   -0.019592    0.520166    11.00000    0.04009    0.03915 =
         0.03328   -0.00102    0.00996    0.00222
C18   1    0.725564    0.115267    0.490711    11.00000    0.04673    0.04116 =
         0.03956    0.01084    0.02376    0.00799
C62   1   -0.103176    0.524840    0.477566    11.00000    0.02715    0.02780 =
         0.02881   -0.00455    0.00704    0.00172
C10   1    0.583184    0.237413    0.736634    11.00000    0.04281    0.04149 =
         0.03861   -0.00016    0.01724    0.00774
AFIX  43
H10   2    0.549751    0.275300    0.724052    11.00000   -1.20000
AFIX   0

C59   1   -0.329542    0.524341    0.252073    11.00000    0.03432    0.02765 =
         0.03211   -0.00018    0.00707   -0.00209
N3    4    0.748130    0.138397    0.548920    11.00000    0.04007    0.04567 =
         0.05179    0.01498    0.02721    0.00621
C66   1   -0.172631    0.451807    0.519464    11.00000    0.03988    0.03048 =
         0.03160   -0.00042    0.01643    0.00254
C60   1   -0.345999    0.543866    0.310021    11.00000    0.03865    0.03397 =
         0.03687    0.00158    0.01671   -0.00055
C51   1   -0.092614    0.292978    0.254815    11.00000    0.04439    0.06186 =
         0.03205   -0.00366    0.01638    0.01581
AFIX  43
H51   2   -0.056749    0.257199    0.266444    11.00000   -1.20000
AFIX   0
C37   1    0.172691    0.312779    0.487498    11.00000    0.03150    0.03129 =
         0.04676    0.00088    0.01935    0.00094
C61   1   -0.090700    0.549266    0.418592    11.00000    0.03578    0.03251 =
         0.03541   -0.00592    0.01461   -0.00272

C35   1    0.493893    0.394117    0.410154    11.00000    0.02933    0.03416 =
         0.03812    0.00854    0.01248    0.00287
C53   1   -0.173409    0.366663    0.178948    11.00000    0.06384    0.05538 =
         0.01984    0.00111    0.01833    0.00785
AFIX  43
H53   2   -0.192808    0.381089    0.138422    11.00000   -1.20000
AFIX   0

C24   1    0.590702   -0.042207    0.580186    11.00000    0.04119    0.03884 =
         0.03681   -0.00187    0.01218   -0.00282
C72   1   -0.334909    0.305456    0.363914    11.00000    0.03419    0.03988 =
         0.03801    0.00041    0.00704   -0.01294
C11   1    0.607140    0.199018    0.694951    11.00000    0.03324    0.03208 =
         0.03109    0.00601    0.01439    0.00199
C2    1    0.817119    0.002029    0.743611    11.00000    0.03813    0.03927 =
         0.04484    0.00480    0.01205    0.00545
C71   1   -0.312298    0.327291    0.430503    11.00000    0.02847    0.03539 =
         0.03380    0.00666    0.01170    0.00150
C47   1   -0.017113    0.100580    0.563491    11.00000    0.03712    0.03018 =
         0.03783    0.00455    0.01229   -0.00586
C39   1    0.227604    0.329150    0.601932    11.00000    0.03486    0.04003 =
         0.04669   -0.00655    0.00207   -0.00605
AFIX  43
H39   2    0.261550    0.361891    0.595782    11.00000   -1.20000
AFIX   0

C13   1    0.825026    0.208437    0.632571    11.00000    0.04190    0.04227 =
         0.07571   -0.00571    0.01944   -0.01075
C1    1    0.836270   -0.015776    0.686184    11.00000    0.04159    0.03828 =
         0.04145   -0.00069    0.01617    0.00582
C56   1   -0.295258    0.477478    0.153077    11.00000    0.05516    0.04614 =
         0.02555    0.00104    0.01258   -0.00172
AFIX  43
H56   2   -0.283113    0.460689    0.119314    11.00000   -1.20000
AFIX   0

C32   1    0.400326    0.332591    0.308747    11.00000    0.04819    0.07322 =
         0.02302    0.00243    0.01252    0.00655
AFIX  43
H32   2    0.367504    0.311255    0.274619    11.00000   -1.20000
AFIX   0

C58   1   -0.367238    0.552518    0.196446    11.00000    0.03574    0.03967 =
         0.03868    0.00689    0.00163    0.00256
AFIX  43
H58   2   -0.403508    0.587318    0.192613    11.00000   -1.20000
AFIX   0
C40   1    0.227263    0.312864    0.660067    11.00000    0.04561    0.05713 =
         0.04967   -0.01609    0.00131   -0.00885
AFIX  43
H40   2    0.261014    0.334059    0.693729    11.00000   -1.20000
AFIX   0
C65   1   -0.133807    0.473810    0.577387    11.00000    0.05001    0.05065 =
         0.02674   -0.00656    0.01585   -0.00380
AFIX  43
H65   2   -0.145013    0.455312    0.611067    11.00000   -1.20000
AFIX   0

C5    1    0.775815    0.045209    0.841298    11.00000    0.06741    0.06715 =
         0.02965    0.00473    0.00496    0.01883
AFIX  43
H5    2    0.761225    0.060819    0.874190    11.00000   -1.20000
AFIX   0
C19   1    0.667947    0.057892    0.478344    11.00000    0.04288    0.04184 =
         0.04548    0.00395    0.02261    0.00686
C15   1    0.835211    0.216087    0.525969    11.00000    0.05258    0.05485 =
         0.09068    0.02391    0.04537    0.00620
AFIX  43
H15   2    0.873721    0.248805    0.539364    11.00000   -1.20000
AFIX   0

C42   1    0.128125    0.232311    0.617640    11.00000    0.03388    0.04006 =
         0.02424   -0.00076    0.00764    0.00272
C69   1   -0.317795    0.320243    0.531509    11.00000    0.04834    0.04593 =
         0.05010    0.01381    0.03235    0.01111
AFIX  43
H69   2   -0.338141    0.301653    0.560188    11.00000   -1.20000
AFIX   0

C27   1    0.257088    0.163476    0.407649    11.00000    0.04847    0.04428 =
         0.04453   -0.01145    0.01558   -0.01742
AFIX  43
H27   2    0.226896    0.130124    0.418584    11.00000   -1.20000
AFIX   0
C30   1    0.349031    0.260067    0.377949    11.00000    0.03379    0.03637 =
         0.02495    0.00066    0.00805    0.00162
C28   1    0.253300    0.174538    0.347803    11.00000    0.06214    0.06800 =
         0.03778   -0.01125    0.00354   -0.02624
AFIX  43
H28   2    0.219370    0.148509    0.317341    11.00000   -1.20000
AFIX   0

C64   1   -0.079029    0.522725    0.584970    11.00000    0.05408    0.06041 =
         0.02824   -0.00718    0.00803   -0.00152
AFIX  43
H64   2   -0.052215    0.538203    0.623873    11.00000   -1.20000
AFIX   0

C17   1    0.754054    0.144180    0.447724    11.00000    0.05950    0.06090 =
         0.05605    0.01530    0.04056    0.01142
AFIX  43
H17   2    0.736216    0.129976    0.407027    11.00000   -1.20000
AFIX   0

C46   1   -0.029990    0.071599    0.614034    11.00000    0.05941    0.07478 =
         0.04947    0.01133    0.02203   -0.02322
AFIX  43
H46   2   -0.064708    0.035349    0.611083    11.00000   -1.20000
AFIX   0

C33   1    0.449516    0.384668    0.302091    11.00000    0.05966    0.07103 =
         0.03808    0.01515    0.03120    0.00267
AFIX  43
H33   2    0.450244    0.398602    0.263414    11.00000   -1.20000
AFIX   0
C29   1    0.298029    0.222674    0.332099    11.00000    0.06240    0.06280 =
         0.02471   -0.00961    0.00823   -0.01374
AFIX  43
H29   2    0.294447    0.230351    0.291328    11.00000   -1.20000
AFIX   0
C36   1    0.540672    0.426817    0.469337    11.00000    0.03129    0.03093 =
         0.04595    0.00446    0.01913    0.00093

C57   1   -0.349871    0.527806    0.146266    11.00000    0.05024    0.05723 =
         0.02537    0.01256    0.00470    0.01029
AFIX  43
H57   2   -0.375197    0.545239    0.107606    11.00000   -1.20000
AFIX   0
C63   1   -0.063296    0.549709    0.533377    11.00000    0.03681    0.04155 =
         0.03278   -0.00203    0.00412   -0.00485
AFIX  43
H63   2   -0.026411    0.583833    0.537317    11.00000   -1.20000
AFIX   0

C21   1    0.585464   -0.025053    0.414368    11.00000    0.06701    0.07341 =
         0.03051   -0.00863    0.00816    0.00402
AFIX  43
H21   2    0.562281   -0.044814    0.376076    11.00000   -1.20000
AFIX   0
C34   1    0.496899    0.415270    0.353009    11.00000    0.04874    0.05413 =
         0.05138    0.01761    0.03102    0.00643
AFIX  43
H34   2    0.530734    0.449818    0.349469    11.00000   -1.20000
AFIX   0

C48   1   -0.058692    0.074335    0.500685    11.00000    0.03591    0.03712 =
         0.05409   -0.00222    0.01385   -0.01208
C16   1    0.810163    0.195160    0.466458    11.00000    0.05190    0.06886 =
         0.08179    0.03875    0.04659    0.02092
AFIX  43
H16   2    0.830523    0.214913    0.438205    11.00000   -1.20000
AFIX   0
C14   1    0.802229    0.187711    0.565285    11.00000    0.03185    0.04276 =
         0.06371    0.00701    0.01935   -0.00151

C41   1    0.175786    0.264352    0.667621    11.00000    0.05643    0.04650 =
         0.03105   -0.00835    0.00300   -0.00688
AFIX  43
H41   2    0.173643    0.253610    0.706533    11.00000   -1.20000
AFIX   0

C22   1    0.569277   -0.051970    0.466022    11.00000    0.05854    0.04279 =
         0.04621   -0.00301    0.01551    0.00178
AFIX  43
H22   2    0.537047   -0.090660    0.462941    11.00000   -1.20000
AFIX   0

C70   1   -0.344080    0.298198    0.471508    11.00000    0.02900    0.04537 =
         0.05495    0.01187    0.01793    0.00245
AFIX  43
H70   2   -0.382062    0.264750    0.458990    11.00000   -1.20000
AFIX   0

C3    1    0.851838   -0.027067    0.800004    11.00000    0.06171    0.08126 =
         0.04090    0.02168    0.01282    0.03425
AFIX  43
H3    2    0.888695   -0.061392    0.804644    11.00000   -1.20000
AFIX   0
C4    1    0.831708   -0.005082    0.849508    11.00000    0.06876    0.08720 =
         0.03395    0.01604    0.00930    0.03378
AFIX  43
H4    2    0.855308   -0.023720    0.888134    11.00000   -1.20000
AFIX   0

C44   1    0.062472    0.151960    0.672851    11.00000    0.08964    0.10082 =
         0.02453   -0.00405    0.01727   -0.03425
AFIX  43
H44   2    0.090223    0.170309    0.710494    11.00000   -1.20000
AFIX   0
C45   1    0.011677    0.099370    0.669882    11.00000    0.12678    0.11816 =
         0.04200    0.00739    0.04518   -0.05293
AFIX  43
H45   2    0.004826    0.081865    0.705667    11.00000   -1.20000
AFIX   6

O1    5    1.000000   -0.140406    0.750000    10.50000    0.05944    0.04801 =
         0.04437    0.00000    0.01192    0.00000
H1A   2    0.959078   -0.118729    0.738605    10.50000   -1.50000
H1B   2    1.030977   -0.105912    0.759938    10.50000   -1.50000
AFIX   0

H21A  2    0.008838    0.146865    0.347836    11.00000    0.06119
H21B  2    0.080038    0.122450    0.371697    11.00000    0.03039
HKLF 4


REM  222 in P2/c
REM R1 =  0.0495 for   14705 Fo > 4sig(Fo)  and  0.0676 for all   19178 data
REM   1084 parameters refined using      3 restraints

END

WGHT      0.0889      0.0000

REM Instructions for potential hydrogen bonds
EQIV $2 -x, -y, -z+1
HTAB O22 O20_$2
EQIV $3 -x+1, -y+1, -z+1
HTAB O15 O13_$3
HTAB O15 O18
HTAB O23 O24
EQIV $4 -x, -y+1, -z+1
HTAB O23 O29_$4
EQIV $5 -x+1, -y, -z+1
HTAB O16 O9_$5
HTAB O16 O4
HTAB O14 O13_$3
EQIV $6 -x+1, y, -z+3/2
HTAB C8 O11_$6
HTAB C51 O1_$5
EQIV $7 -x, y, -z+1/2
HTAB C53 O18_$7
HTAB C39 O26_$4
HTAB C56 O15_$7
HTAB C32 O30_$7
EQIV $8 x+1, y, z
HTAB C15 O23_$8
EQIV $9 x-1, y, z
HTAB C70 O16_$9
HTAB O21 O1_$5
HTAB O21 O2_$5

REM Highest difference peak  1.415,  deepest hole -2.785,  1-sigma level  0.234
Q1    1  -0.0009  0.1983  0.4829  11.00000  0.05    1.42
Q2    1   0.3972  0.3118  0.5423  11.00000  0.05    1.37
Q3    1   0.1026  0.2001  0.5019  11.00000  0.05    1.37
Q4    1   0.6633  0.0818  0.6443  11.00000  0.05    1.29
Q5    1   0.4594  0.2787  0.5419  11.00000  0.05    1.25
Q6    1  -0.0244  0.2002  0.4350  11.00000  0.05    1.23
Q7    1   0.0532  0.2395  0.4966  11.00000  0.05    1.23
Q8    1   0.4420  0.3440  0.5823  11.00000  0.05    1.19
Q9    1   0.4404  0.2763  0.5820  11.00000  0.05    1.19
Q10   1   0.3862  0.3163  0.4843  11.00000  0.05    1.18
Q11   1  -0.2634  0.4266  0.3831  11.00000  0.05    1.15
Q12   1   0.7154  0.1230  0.6573  11.00000  0.05    1.14
Q13   1   0.5071  0.3158  0.5629  11.00000  0.05    1.13
Q14   1   0.0556  0.1613  0.4932  11.00000  0.05    1.12
Q15   1   0.5247  0.3457  0.7580  11.00000  0.05    1.11
Q16   1   0.1362  0.1983  0.4589  11.00000  0.05    1.10
Q17   1   0.4553  0.3486  0.4563  11.00000  0.05    1.10
Q18   1   0.4846  0.3577  0.5211  11.00000  0.05    1.09
Q19   1   0.0395  0.2393  0.4168  11.00000  0.05    1.09
Q20   1  -0.2638  0.4247  0.2808  11.00000  0.05    1.07
Q21   1  -0.0554  0.2007  0.4791  11.00000  0.05    1.07
Q22   1   0.5392  0.3172  0.5200  11.00000  0.05    1.05
Q23   1   0.4978  0.3139  0.4970  11.00000  0.05    1.04
Q24   1   0.4393  0.2739  0.4957  11.00000  0.05    1.01
Q25   1   0.4561  0.2734  0.4571  11.00000  0.05    1.00
Q26   1  -0.2202  0.4608  0.4222  11.00000  0.05    0.99
Q27   1   0.0898  0.2030  0.4483  11.00000  0.05    0.99
Q28   1   0.0805  0.2463  0.4599  11.00000  0.05    0.97
Q29   1  -0.1835  0.3959  0.3629  11.00000  0.05    0.95
Q30   1  -0.1780  0.4668  0.3586  11.00000  0.05    0.95
Q31   1   0.4624  0.3559  0.5569  11.00000  0.05    0.93
Q32   1   0.4054  0.2633  0.5233  11.00000  0.05    0.92
Q33   1   0.1032  0.2376  0.5239  11.00000  0.05    0.92
Q34   1   0.4396  0.3589  0.4955  11.00000  0.05    0.91
Q35   1  -0.2207  0.3957  0.4230  11.00000  0.05    0.91
Q36   1   0.0400  0.1658  0.4223  11.00000  0.05    0.90
Q37   1   0.7003  0.0575  0.6852  11.00000  0.05    0.90
Q38   1   0.4656  0.2500  0.4571  11.00000  0.05    0.90
Q39   1  -0.2052  0.4665  0.2971  11.00000  0.05    0.89
Q40   1  -0.1504  0.4258  0.4023  11.00000  0.05    0.89
Q41   1   0.6853  0.0373  0.6026  11.00000  0.05    0.89
Q42   1   0.6356  0.0935  0.5959  11.00000  0.05    0.86
Q43   1  -0.1211  0.4252  0.3609  11.00000  0.05    0.84
Q44   1   0.5062  0.3583  0.5810  11.00000  0.05    0.84
Q45   1  -0.0067  0.1963  0.3802  11.00000  0.05    0.83
Q46   1   0.7231  0.0593  0.6462  11.00000  0.05    0.82
Q47   1   0.4003  0.3051  0.4414  11.00000  0.05    0.82
Q48   1   0.3730  0.2735  0.4619  11.00000  0.05    0.81
Q49   1  -0.2028  0.3837  0.2980  11.00000  0.05    0.80
Q50   1  -0.2600  0.4792  0.3627  11.00000  0.05    0.80
Q51   1   0.7674  0.0950  0.6684  11.00000  0.05    0.79
Q52   1   0.3002  0.3584  0.4609  11.00000  0.05    0.78
Q53   1   0.1065  0.1632  0.5228  11.00000  0.05    0.76
Q54   1   0.6122  0.0866  0.6329  11.00000  0.05    0.76
Q55   1   0.6804  0.1337  0.2998  11.00000  0.05    0.76
Q56   1  -0.2796  0.4245  0.3295  11.00000  0.05    0.76
Q57   1   0.3496  0.3212  0.5404  11.00000  0.05    0.76
Q58   1   0.5067  0.3151  0.4666  11.00000  0.05    0.75
Q59   1   0.4865  0.2664  0.5206  11.00000  0.05    0.75
Q60   1   0.3599  0.3065  0.5349  11.00000  0.05    0.74
Q61   1   0.8243 -0.0627  0.8805  11.00000  0.05    0.73
Q62   1   0.2403  0.3884  0.4641  11.00000  0.05    0.72
Q63   1  -0.1137  0.4314  0.6228  11.00000  0.05    0.71
Q64   1   0.7586  0.0870  0.6140  11.00000  0.05    0.71
Q65   1   0.7014  0.0208  0.4213  11.00000  0.05    0.70
Q66   1  -0.1971  0.4710  0.3966  11.00000  0.05    0.70
Q67   1   0.4585  0.3973  0.4589  11.00000  0.05    0.70
Q68   1   0.0558  0.2767  0.4011  11.00000  0.05    0.67
Q69   1   0.1061  0.2031  0.3626  11.00000  0.05    0.67
Q70   1   0.4219  0.2264  0.5997  11.00000  0.05    0.67
Q71   1   0.7036  0.0589  0.5773  11.00000  0.05    0.66
Q72   1   0.6791  0.1775  0.7027  11.00000  0.05    0.66
Q73   1  -0.1686  0.3873  0.6984  11.00000  0.05    0.66
Q74   1  -0.0261  0.2010  0.5708  11.00000  0.05    0.66
Q75   1  -0.1606  0.4260  0.3381  11.00000  0.05    0.66
Q76   1   0.7618  0.0811  0.8187  11.00000  0.05    0.66
Q77   1   0.0858  0.2021  0.5450  11.00000  0.05    0.64
Q78   1  -0.1427  0.5713  0.2452  11.00000  0.05    0.64
Q79   1   0.1857  0.4239  0.4814  11.00000  0.05    0.64
Q80   1   0.2419  0.1088  0.5442  11.00000  0.05    0.64
Q81   1  -0.0589  0.4613  0.5796  11.00000  0.05    0.63
Q82   1   0.2742  0.1173  0.5361  11.00000  0.05    0.63
Q83   1   0.5758 -0.0418  0.7240  11.00000  0.05    0.63
Q84   1  -0.2020  0.4574  0.1217  11.00000  0.05    0.62
Q85   1   0.7771  0.2407  0.5398  11.00000  0.05    0.62
Q86   1   0.5489  0.0260  0.4197  11.00000  0.05    0.62
Q87   1  -0.2376  0.4867  0.1379  11.00000  0.05    0.62
Q88   1   0.4945  0.3144  0.5973  11.00000  0.05    0.62
Q89   1   0.0457  0.5411  0.5281  11.00000  0.05    0.61
Q90   1   0.6523  0.0826  0.5420  11.00000  0.05    0.61
;
_shelx_res_checksum              36975
_shelx_fab_file                  
;
    1    0    0     -0.74      0.00
    2    0    0     66.42      0.00
    3    0    0     -2.23      0.00
    4    0    0     52.60      0.00
    5    0    0      6.81      0.00
    6    0    0     33.71      0.00
    7    0    0      7.14      0.00
    8    0    0     10.52      0.00
    9    0    0     -0.04      0.00
   10    0    0      7.84      0.00
   11    0    0     -0.57      0.00
   12    0    0     10.55      0.00
   13    0    0     -1.54      0.00
   14    0    0     -0.75      0.00
   15    0    0      0.83      0.00
   16    0    0      0.88      0.00
   17    0    0      0.23      0.00
   18    0    0      1.92      0.00
   19    0    0     -0.08      0.00
   20    0    0      0.38      0.00
   21    0    0     -0.73      0.00
   22    0    0      1.58      0.00
   23    0    0      0.61      0.00
   24    0    0     -0.05      0.00
    2    1    0      3.68      0.00
    3    1    0    -15.09      0.00
    4    1    0     -1.97      0.00
    5    1    0    -20.14      0.00
    6    1    0     -0.80      0.00
    7    1    0     -7.82      0.00
    8    1    0     -4.65      0.00
    9    1    0     -0.85      0.00
   10    1    0      1.48      0.00
   11    1    0     -6.66      0.00
   12    1    0      2.05      0.00
   13    1    0     -1.74      0.00
   14    1    0      0.26      0.00
   15    1    0     -1.03      0.00
   16    1    0     -0.74      0.00
   17    1    0     -1.07      0.00
   18    1    0     -0.07      0.00
   19    1    0     -1.03      0.00
   20    1    0      0.58      0.00
   21    1    0     -0.88      0.00
   22    1    0      0.95      0.00
   23    1    0     -0.58      0.00
   24    1    0     -0.40      0.00
    0    2    0     16.45      0.00
    1    2    0     -2.16      0.00
    2    2    0     28.49      0.00
    3    2    0     -3.64      0.00
    4    2    0    -35.30      0.00
    5    2    0     -1.84      0.00
    6    2    0    -13.92      0.00
    7    2    0     -0.16      0.00
    8    2    0    -12.01      0.00
    9    2    0     -0.35      0.00
   10    2    0     -4.54      0.00
   11    2    0     -2.31      0.00
   12    2    0     -1.94      0.00
   13    2    0     -1.64      0.00
   14    2    0      0.49      0.00
   15    2    0     -0.27      0.00
   16    2    0      0.57      0.00
   17    2    0      0.90      0.00
   18    2    0      0.05      0.00
   19    2    0     -0.82      0.00
   20    2    0      0.76      0.00
   21    2    0     -1.53      0.00
   22    2    0     -0.59      0.00
   23    2    0     -1.46      0.00
   24    2    0      2.41      0.00
    0    3    0     -7.41      0.00
    1    3    0     18.18      0.00
    2    3    0     -1.14      0.00
    3    3    0      0.63      0.00
    4    3    0      4.06      0.00
    5    3    0     32.49      0.00
    6    3    0     -8.21      0.00
    7    3    0     19.03      0.00
    8    3    0      6.82      0.00
    9    3    0      5.87      0.00
   10    3    0      0.11      0.00
   11    3    0      8.65      0.00
   12    3    0      0.74      0.00
   13    3    0     -0.27      0.00
   14    3    0      1.28      0.00
   15    3    0      3.14      0.00
   16    3    0     -0.51      0.00
   17    3    0      0.21      0.00
   18    3    0     -0.75      0.00
   19    3    0     -0.37      0.00
   20    3    0      1.65      0.00
   21    3    0      2.26      0.00
   22    3    0      2.19      0.00
   23    3    0     -2.39      0.00
   24    3    0      1.58      0.00
    0    4    0    -32.66      0.00
    1    4    0      5.36      0.00
    2    4    0     37.02      0.00
    3    4    0      6.07      0.00
    4    4    0     10.14      0.00
    5    4    0      8.07      0.00
    6    4    0    -22.36      0.00
    7    4    0     -0.51      0.00
    8    4    0      4.25      0.00
    9    4    0     -1.53      0.00
   10    4    0     -1.67      0.00
   11    4    0      0.43      0.00
   12    4    0     -3.90      0.00
   13    4    0      1.14      0.00
   14    4    0      0.03      0.00
   15    4    0      0.89      0.00
   16    4    0     -2.50      0.00
   17    4    0      1.46      0.00
   18    4    0      0.31      0.00
   19    4    0      1.37      0.00
   20    4    0     -1.10      0.00
   21    4    0     -1.56      0.00
   22    4    0      0.12      0.00
   23    4    0     -1.80      0.00
   24    4    0      1.14      0.00
    0    5    0      2.19      0.00
    1    5    0     -8.23      0.00
    2    5    0     -6.51      0.00
    3    5    0    -55.08      0.00
    4    5    0    -12.78      0.00
    5    5    0      7.95      0.00
    6    5    0     -0.77      0.00
    7    5    0     -3.43      0.00
    8    5    0     -1.81      0.00
    9    5    0     -6.30      0.00
   10    5    0      0.71      0.00
   11    5    0     -2.02      0.00
   12    5    0     -2.47      0.00
   13    5    0      0.84      0.00
   14    5    0     -2.40      0.00
   15    5    0     -1.61      0.00
   16    5    0     -1.50      0.00
   17    5    0      0.33      0.00
   18    5    0     -2.29      0.00
   19    5    0      0.13      0.00
   20    5    0     -1.09      0.00
   21    5    0     -1.36      0.00
   22    5    0     -0.23      0.00
   23    5    0      0.34      0.00
   24    5    0      0.52      0.00
    0    6    0     12.39      0.00
    1    6    0     -0.09      0.00
    2    6    0      4.15      0.00
    3    6    0      9.60      0.00
    4    6    0     22.80      0.00
    5    6    0      3.76      0.00
    6    6    0     -1.20      0.00
    7    6    0      3.63      0.00
    8    6    0     -0.47      0.00
    9    6    0     -1.26      0.00
   10    6    0      3.39      0.00
   11    6    0      1.75      0.00
   12    6    0      2.47      0.00
   13    6    0      1.53      0.00
   14    6    0      0.31      0.00
   15    6    0      1.13      0.00
   16    6    0      1.66      0.00
   17    6    0      0.33      0.00
   18    6    0      1.26      0.00
   19    6    0      1.47      0.00
   20    6    0      0.67      0.00
   21    6    0      1.16      0.00
   22    6    0      1.67      0.00
   23    6    0      1.41      0.00
    0    7    0      2.25      0.00
    1    7    0      7.82      0.00
    2    7    0     -4.26      0.00
    3    7    0     10.17      0.00
    4    7    0     -5.09      0.00
    5    7    0    -17.71      0.00
    6    7    0      0.70      0.00
    7    7    0     10.61      0.00
    8    7    0     -2.21      0.00
    9    7    0      3.45      0.00
   10    7    0     -0.96      0.00
   11    7    0     -0.89      0.00
   12    7    0      0.53      0.00
   13    7    0      1.89      0.00
   14    7    0     -1.19      0.00
   15    7    0     -1.26      0.00
   16    7    0      0.13      0.00
   17    7    0     -1.35      0.00
   18    7    0      0.71      0.00
   19    7    0     -0.50      0.00
   20    7    0     -1.56      0.00
   21    7    0     -1.84      0.00
   22    7    0     -0.74      0.00
   23    7    0      0.08      0.00
    0    8    0    -21.66      0.00
    1    8    0     -0.08      0.00
    2    8    0    -13.92      0.00
    3    8    0      2.45      0.00
    4    8    0     -2.78      0.00
    5    8    0     -0.55      0.00
    6    8    0      6.81      0.00
    7    8    0     -1.02      0.00
    8    8    0    -12.66      0.00
    9    8    0      2.87      0.00
   10    8    0     -3.08      0.00
   11    8    0     -0.26      0.00
   12    8    0     -3.62      0.00
   13    8    0      1.55      0.00
   14    8    0     -1.45      0.00
   15    8    0      1.69      0.00
   16    8    0      1.28      0.00
   17    8    0      0.60      0.00
   18    8    0     -1.04      0.00
   19    8    0      0.01      0.00
   20    8    0      0.96      0.00
   21    8    0      2.07      0.00
   22    8    0      1.10      0.00
   23    8    0     -0.03      0.00
    0    9    0     -2.13      0.00
    1    9    0     16.68      0.00
    2    9    0     -1.21      0.00
    3    9    0     11.92      0.00
    4    9    0      2.33      0.00
    5    9    0     -2.88      0.00
    6    9    0     -2.70      0.00
    7    9    0     -0.52      0.00
    8    9    0      0.04      0.00
    9    9    0      9.28      0.00
   10    9    0     -0.39      0.00
   11    9    0      2.96      0.00
   12    9    0     -2.83      0.00
   13    9    0      0.97      0.00
   14    9    0     -2.21      0.00
   15    9    0      1.68      0.00
   16    9    0     -2.02      0.00
   17    9    0      0.10      0.00
   18    9    0     -1.07      0.00
   19    9    0      0.70      0.00
   20    9    0     -1.14      0.00
   21    9    0      0.12      0.00
   22    9    0     -2.12      0.00
   23    9    0     -0.63      0.00
    0   10    0    -10.18      0.00
    1   10    0      3.62      0.00
    2   10    0    -11.80      0.00
    3   10    0     -0.83      0.00
    4   10    0     -2.52      0.00
    5   10    0      2.24      0.00
    6   10    0      2.84      0.00
    7   10    0      2.05      0.00
    8   10    0     -1.60      0.00
    9   10    0      0.02      0.00
   10   10    0     -3.90      0.00
   11   10    0      1.11      0.00
   12   10    0     -0.03      0.00
   13   10    0      1.69      0.00
   14   10    0     -0.20      0.00
   15   10    0      1.06      0.00
   16   10    0     -0.70      0.00
   17   10    0      0.20      0.00
   18   10    0      0.35      0.00
   19   10    0      0.81      0.00
   20   10    0     -0.44      0.00
   21   10    0      1.81      0.00
   22   10    0     -0.14      0.00
    0   11    0     -3.79      0.00
    1   11    0      6.74      0.00
    2   11    0      0.38      0.00
    3   11    0      0.13      0.00
    4   11    0     -0.24      0.00
    5   11    0      2.53      0.00
    6   11    0     -1.54      0.00
    7   11    0     -2.81      0.00
    8   11    0     -1.84      0.00
    9   11    0      2.17      0.00
   10   11    0      0.39      0.00
   11   11    0      0.62      0.00
   12   11    0     -0.53      0.00
   13   11    0     -1.07      0.00
   14   11    0      0.12      0.00
   15   11    0     -1.16      0.00
   16   11    0      1.20      0.00
   17   11    0     -0.49      0.00
   18   11    0      0.40      0.00
   19   11    0     -1.00      0.00
   20   11    0     -0.76      0.00
   21   11    0     -1.10      0.00
   22   11    0     -0.84      0.00
    0   12    0     -2.53      0.00
    1   12    0      0.08      0.00
    2   12    0     -1.13      0.00
    3   12    0     -1.61      0.00
    4   12    0     -0.28      0.00
    5   12    0     -1.41      0.00
    6   12    0     -1.64      0.00
    7   12    0      2.23      0.00
    8   12    0      1.29      0.00
    9   12    0     -0.20      0.00
   10   12    0     -3.11      0.00
   11   12    0     -0.11      0.00
   12   12    0      1.55      0.00
   13   12    0      0.76      0.00
   14   12    0      1.59      0.00
   15   12    0     -1.53      0.00
   16   12    0     -0.09      0.00
   17   12    0     -0.52      0.00
   18   12    0      1.24      0.00
   19   12    0      0.25      0.00
   20   12    0      1.67      0.00
   21   12    0      0.31      0.00
    0   13    0      1.29      0.00
    1   13    0      0.26      0.00
    2   13    0      0.63      0.00
    3   13    0      1.92      0.00
    4   13    0     -0.02      0.00
    5   13    0     -1.80      0.00
    6   13    0      2.06      0.00
    7   13    0      1.47      0.00
    8   13    0     -0.66      0.00
    9   13    0     -1.35      0.00
   10   13    0      0.29      0.00
   11   13    0      0.41      0.00
   12   13    0     -0.87      0.00
   13   13    0     -1.02      0.00
   14   13    0      0.05      0.00
   15   13    0      0.08      0.00
   16   13    0      0.07      0.00
   17   13    0      1.08      0.00
   18   13    0      0.38      0.00
   19   13    0     -0.79      0.00
   20   13    0     -1.02      0.00
    0   14    0     -1.13      0.00
    1   14    0     -1.76      0.00
    2   14    0      0.16      0.00
    3   14    0      0.69      0.00
    4   14    0      0.49      0.00
    5   14    0     -0.60      0.00
    6   14    0      2.50      0.00
    7   14    0     -2.40      0.00
    8   14    0      2.51      0.00
    9   14    0      0.65      0.00
   10   14    0      2.43      0.00
   11   14    0      0.22      0.00
   12   14    0      0.47      0.00
   13   14    0      1.23      0.00
   14   14    0      0.09      0.00
   15   14    0     -0.37      0.00
   16   14    0     -0.24      0.00
   17   14    0     -0.38      0.00
   18   14    0     -1.45      0.00
   19   14    0     -0.45      0.00
   20   14    0      0.24      0.00
    0   15    0      3.06      0.00
    1   15    0      0.66      0.00
    2   15    0      1.16      0.00
    3   15    0     -1.01      0.00
    4   15    0      0.37      0.00
    5   15    0     -0.86      0.00
    6   15    0     -0.16      0.00
    7   15    0     -4.25      0.00
    8   15    0      0.18      0.00
    9   15    0     -3.02      0.00
   10   15    0     -2.05      0.00
   11   15    0     -0.66      0.00
   12   15    0     -0.87      0.00
   13   15    0     -1.45      0.00
   14   15    0     -0.28      0.00
   15   15    0     -0.42      0.00
   16   15    0      1.34      0.00
   17   15    0      0.01      0.00
   18   15    0      1.32      0.00
   19   15    0     -0.53      0.00
    0   16    0     -0.32      0.00
    1   16    0     -1.73      0.00
    2   16    0     -0.97      0.00
    3   16    0     -0.03      0.00
    4   16    0      0.06      0.00
    5   16    0      1.73      0.00
    6   16    0      0.17      0.00
    7   16    0      2.44      0.00
    8   16    0      1.77      0.00
    9   16    0      3.10      0.00
   10   16    0     -0.18      0.00
   11   16    0      2.20      0.00
   12   16    0      0.79      0.00
   13   16    0     -0.56      0.00
   14   16    0      0.65      0.00
   15   16    0     -0.32      0.00
   16   16    0      0.31      0.00
   17   16    0     -2.54      0.00
   18   16    0      0.76      0.00
    0   17    0     -0.60      0.00
    1   17    0      0.82      0.00
    2   17    0      0.58      0.00
    3   17    0      0.94      0.00
    4   17    0     -2.29      0.00
    5   17    0      2.66      0.00
    6   17    0     -2.76      0.00
    7   17    0      0.31      0.00
    8   17    0     -3.64      0.00
    9   17    0      1.76      0.00
   10   17    0     -2.19      0.00
   11   17    0     -0.23      0.00
   12   17    0     -0.10      0.00
   13   17    0     -0.07      0.00
   14   17    0     -0.17      0.00
   15   17    0      0.35      0.00
   16   17    0      1.74      0.00
   17   17    0      0.85      0.00
    0   18    0     -0.85      0.00
    1   18    0     -0.01      0.00
    2   18    0      0.07      0.00
    3   18    0     -0.66      0.00
    4   18    0     -2.19      0.00
    5   18    0      2.08      0.00
    6   18    0     -1.84      0.00
    7   18    0      0.65      0.00
    8   18    0     -0.67      0.00
    9   18    0      1.19      0.00
   10   18    0      0.35      0.00
   11   18    0      0.82      0.00
   12   18    0      0.42      0.00
   13   18    0      0.32      0.00
   14   18    0      0.64      0.00
   15   18    0      0.44      0.00
   16   18    0     -1.61      0.00
    0   19    0      1.04      0.00
    1   19    0      0.07      0.00
    2   19    0      0.81      0.00
    3   19    0      0.19      0.00
    4   19    0      0.51      0.00
    5   19    0      0.45      0.00
    6   19    0      0.18      0.00
    7   19    0      1.35      0.00
    8   19    0      1.65      0.00
    9   19    0     -2.24      0.00
   10   19    0     -1.01      0.00
   11   19    0     -1.29      0.00
   12   19    0     -0.43      0.00
   13   19    0     -1.40      0.00
   14   19    0     -0.77      0.00
   15   19    0     -0.10      0.00
    0   20    0     -0.20      0.00
    1   20    0      0.11      0.00
    2   20    0     -0.90      0.00
    3   20    0     -0.05      0.00
    4   20    0      1.09      0.00
    5   20    0     -0.49      0.00
    6   20    0     -0.65      0.00
    7   20    0     -0.65      0.00
    8   20    0      0.28      0.00
    9   20    0     -0.85      0.00
   10   20    0      2.72      0.00
   11   20    0     -0.04      0.00
   12   20    0      1.21      0.00
   13   20    0      0.31      0.00
   14   20    0      0.68      0.00
    0   21    0     -0.97      0.00
    1   21    0      1.33      0.00
    2   21    0     -1.96      0.00
    3   21    0      0.41      0.00
    4   21    0      1.36      0.00
    5   21    0     -1.21      0.00
    6   21    0     -1.40      0.00
    7   21    0      1.65      0.00
    8   21    0      1.42      0.00
    9   21    0     -1.56      0.00
   10   21    0      0.82      0.00
   11   21    0     -1.87      0.00
   12   21    0      0.92      0.00
    0   22    0     -1.81      0.00
    1   22    0      1.47      0.00
    2   22    0     -0.11      0.00
    3   22    0      0.17      0.00
    4   22    0     -0.08      0.00
    5   22    0     -0.85      0.00
    6   22    0      0.11      0.00
    7   22    0      0.95      0.00
    8   22    0     -0.95      0.00
    9   22    0     -1.89      0.00
   10   22    0      1.86      0.00
    0   23    0     -1.81      0.00
    1   23    0     -0.20      0.00
    2   23    0      0.31      0.00
    3   23    0      0.15      0.00
    4   23    0     -0.20      0.00
    5   23    0      0.33      0.00
    6   23    0      0.86      0.00
    7   23    0     -0.13      0.00
    8   23    0     -1.36      0.00
    0   24    0      1.69      0.00
    1   24    0      0.44      0.00
    2   24    0     -0.39      0.00
    3   24    0     -0.52      0.00
    4   24    0     -0.33      0.00
  -24    1    1      1.01      0.00
  -23    1    1     -0.11      0.00
  -22    1    1      0.55      0.00
  -21    1    1      1.73      0.00
  -20    1    1     -0.11      0.00
  -19    1    1      0.66      0.00
  -18    1    1     -0.32      0.00
  -17    1    1     -0.42      0.00
  -16    1    1      0.47      0.00
  -15    1    1      1.08      0.00
  -14    1    1      1.41      0.00
  -13    1    1      0.52      0.00
  -12    1    1      0.68      0.00
  -11    1    1      7.41      0.00
  -10    1    1     -0.88      0.00
   -9    1    1      3.89      0.00
   -8    1    1      8.33      0.00
   -7    1    1     18.91      0.00
   -6    1    1     -1.46      0.00
   -5    1    1     22.07      0.00
   -4    1    1      8.19      0.00
   -3    1    1     -2.38      0.00
   -2    1    1      7.16      0.00
   -1    1    1    105.18      0.00
    0    1    1      1.94      0.00
    2    1    1      4.56      0.00
    3    1    1     19.90      0.00
    4    1    1     10.93      0.00
    5    1    1     17.58      0.00
    6    1    1      0.52      0.00
    7    1    1     12.91      0.00
    8    1    1      7.71      0.00
    9    1    1      1.25      0.00
   10    1    1     -0.09      0.00
   11    1    1      9.00      0.00
   12    1    1      0.48      0.00
   13    1    1     -1.76      0.00
   14    1    1      1.37      0.00
   15    1    1      1.48      0.00
   16    1    1      0.80      0.00
   17    1    1      0.70      0.00
   18    1    1      0.26      0.00
   19    1    1     -0.06      0.00
   20    1    1      0.85      0.00
   21    1    1      2.28      0.00
   22    1    1      0.80      0.00
   23    1    1     -1.15      0.00
   24    1    1      0.48      0.00
  -24    2    1      0.16      0.00
  -23    2    1     -1.52      0.00
  -22    2    1     -1.90      0.00
  -21    2    1     -0.38      0.00
  -20    2    1     -0.64      0.00
  -19    2    1      0.62      0.00
  -18    2    1     -1.59      0.00
  -17    2    1     -0.20      0.00
  -16    2    1     -1.66      0.00
  -15    2    1     -1.56      0.00
  -14    2    1      1.55      0.00
  -13    2    1     -0.46      0.00
  -12    2    1     -7.81      0.00
  -11    2    1     -0.90      0.00
  -10    2    1     -2.56      0.00
   -9    2    1     -2.33      0.00
   -8    2    1     -0.16      0.00
   -7    2    1     -2.90      0.00
   -6    2    1    -14.62      0.00
   -5    2    1     -4.94      0.00
   -4    2    1      9.41      0.00
   -3    2    1     -1.06      0.00
   -2    2    1      7.34      0.00
   -1    2    1     -4.99      0.00
    0    2    1   -146.34      0.00
    1    2    1     -5.65      0.00
    3    2    1     -2.67      0.00
    4    2    1     -3.46      0.00
    5    2    1     -2.65      0.00
    6    2    1     -8.54      0.00
    7    2    1     -8.94      0.00
    8    2    1      5.34      0.00
    9    2    1     -1.00      0.00
   10    2    1     -2.47      0.00
   11    2    1     -1.67      0.00
   12    2    1     -5.00      0.00
   13    2    1     -1.00      0.00
   14    2    1      0.61      0.00
   15    2    1     -2.17      0.00
   16    2    1     -1.61      0.00
   17    2    1     -0.65      0.00
   18    2    1     -1.55      0.00
   19    2    1     -0.64      0.00
   20    2    1     -1.41      0.00
   21    2    1     -1.11      0.00
   22    2    1     -0.50      0.00
   23    2    1     -2.15      0.00
   24    2    1      0.13      0.00
  -24    3    1      1.39      0.00
  -23    3    1      0.89      0.00
  -22    3    1      0.03      0.00
  -21    3    1     -0.13      0.00
  -20    3    1     -0.55      0.00
  -19    3    1      0.84      0.00
  -18    3    1     -0.61      0.00
  -17    3    1      1.99      0.00
  -16    3    1      0.71      0.00
  -15    3    1     -0.53      0.00
  -14    3    1      0.77      0.00
  -13    3    1      2.26      0.00
  -12    3    1     -1.20      0.00
  -11    3    1     -0.67      0.00
  -10    3    1      0.82      0.00
   -9    3    1     -9.22      0.00
   -8    3    1      1.62      0.00
   -7    3    1    -15.72      0.00
   -6    3    1      1.63      0.00
   -5    3    1    -24.10      0.00
   -4    3    1     -2.64      0.00
   -3    3    1    -70.96      0.00
   -2    3    1     -0.40      0.00
   -1    3    1     23.76      0.00
    0    3    1      7.81      0.00
    1    3    1     16.94      0.00
    2    3    1     -1.34      0.00
    3    3    1    -69.88      0.00
    4    3    1     -3.43      0.00
    5    3    1    -13.54      0.00
    6    3    1      2.91      0.00
    7    3    1    -21.70      0.00
    8    3    1      1.75      0.00
    9    3    1     -9.61      0.00
   10    3    1      1.76      0.00
   11    3    1     -1.63      0.00
   12    3    1     -0.30      0.00
   13    3    1      0.10      0.00
   14    3    1      0.74      0.00
   15    3    1      0.12      0.00
   16    3    1      1.07      0.00
   17    3    1      1.31      0.00
   18    3    1     -0.09      0.00
   19    3    1      1.70      0.00
   20    3    1      0.61      0.00
   21    3    1     -0.85      0.00
   22    3    1      0.52      0.00
   23    3    1      0.82      0.00
   24    3    1      2.23      0.00
  -24    4    1     -2.45      0.00
  -23    4    1      0.33      0.00
  -22    4    1      2.41      0.00
  -21    4    1      0.64      0.00
  -20    4    1     -0.12      0.00
  -19    4    1      0.94      0.00
  -18    4    1      0.50      0.00
  -17    4    1     -0.60      0.00
  -16    4    1      0.74      0.00
  -15    4    1     -0.20      0.00
  -14    4    1     -1.25      0.00
  -13    4    1      0.35      0.00
  -12    4    1      4.12      0.00
  -11    4    1      2.08      0.00
  -10    4    1      8.69      0.00
   -9    4    1     -0.75      0.00
   -8    4    1     18.61      0.00
   -7    4    1     -2.53      0.00
   -6    4    1     28.99      0.00
   -5    4    1      2.39      0.00
   -4    4    1     74.57      0.00
   -3    4    1      1.51      0.00
   -2    4    1     17.08      0.00
   -1    4    1     -7.18      0.00
    0    4    1     34.44      0.00
    1    4    1     -3.02      0.00
    2    4    1     19.49      0.00
    3    4    1      4.81      0.00
    4    4    1     59.54      0.00
    5    4    1     -0.99      0.00
    6    4    1     26.30      0.00
    7    4    1      2.96      0.00
    8    4    1     16.51      0.00
    9    4    1     -2.18      0.00
   10    4    1      8.78      0.00
   11    4    1      0.86      0.00
   12    4    1      4.18      0.00
   13    4    1      1.01      0.00
   14    4    1      1.86      0.00
   15    4    1      0.25      0.00
   16    4    1     -0.21      0.00
   17    4    1     -0.70      0.00
   18    4    1      0.32      0.00
   19    4    1      0.68      0.00
   20    4    1      0.84      0.00
   21    4    1      0.42      0.00
   22    4    1      1.41      0.00
   23    4    1      0.07      0.00
   24    4    1     -2.28      0.00
  -24    5    1     -0.01      0.00
  -23    5    1      0.60      0.00
  -22    5    1      0.34      0.00
  -21    5    1     -3.21      0.00
  -20    5    1     -0.50      0.00
  -19    5    1     -0.68      0.00
  -18    5    1      1.56      0.00
  -17    5    1     -0.93      0.00
  -16    5    1      1.04      0.00
  -15    5    1     -1.67      0.00
  -14    5    1     -0.28      0.00
  -13    5    1      0.00      0.00
  -12    5    1      0.51      0.00
  -11    5    1     -6.03      0.00
  -10    5    1     -0.29      0.00
   -9    5    1     -8.18      0.00
   -8    5    1     -4.44      0.00
   -7    5    1    -19.31      0.00
   -6    5    1      8.01      0.00
   -5    5    1    -48.97      0.00
   -4    5    1     -3.38      0.00
   -3    5    1    -12.67      0.00
   -2    5    1      1.82      0.00
   -1    5    1    -21.27      0.00
    0    5    1      6.18      0.00
    1    5    1     -0.62      0.00
    2    5    1     -0.43      0.00
    3    5    1    -11.91      0.00
    4    5    1     -3.38      0.00
    5    5    1    -42.27      0.00
    6    5    1      4.87      0.00
    7    5    1    -10.54      0.00
    8    5    1     -3.20      0.00
    9    5    1     -7.07      0.00
   10    5    1     -0.63      0.00
   11    5    1     -6.98      0.00
   12    5    1      0.76      0.00
   13    5    1      0.21      0.00
   14    5    1     -0.68      0.00
   15    5    1     -2.89      0.00
   16    5    1      1.20      0.00
   17    5    1     -0.29      0.00
   18    5    1      1.29      0.00
   19    5    1     -0.66      0.00
   20    5    1     -0.91      0.00
   21    5    1     -3.54      0.00
   22    5    1     -0.27      0.00
   23    5    1      1.41      0.00
  -24    6    1     -0.53      0.00
  -23    6    1     -0.94      0.00
  -22    6    1      1.17      0.00
  -21    6    1      0.12      0.00
  -20    6    1      2.79      0.00
  -19    6    1     -2.56      0.00
  -18    6    1     -0.21      0.00
  -17    6    1     -1.24      0.00
  -16    6    1      1.38      0.00
  -15    6    1     -0.60      0.00
  -14    6    1     -1.01      0.00
  -13    6    1     -0.55      0.00
  -12    6    1      0.34      0.00
  -11    6    1     -0.89      0.00
  -10    6    1      2.01      0.00
   -9    6    1      3.65      0.00
   -8    6    1     -0.10      0.00
   -7    6    1     -0.14      0.00
   -6    6    1     37.17      0.00
   -5    6    1     -5.43      0.00
   -4    6    1      4.22      0.00
   -3    6    1      0.71      0.00
   -2    6    1     -1.84      0.00
   -1    6    1     -0.18      0.00
    0    6    1     -5.27      0.00
    1    6    1      0.23      0.00
    2    6    1    -20.33      0.00
    3    6    1      0.14      0.00
    4    6    1     14.46      0.00
    5    6    1     -5.34      0.00
    6    6    1     27.10      0.00
    7    6    1     -1.31      0.00
    8    6    1     -0.06      0.00
    9    6    1      2.42      0.00
   10    6    1      2.69      0.00
   11    6    1     -0.72      0.00
   12    6    1     -0.50      0.00
   13    6    1     -0.82      0.00
   14    6    1     -1.01      0.00
   15    6    1     -1.26      0.00
   16    6    1      1.34      0.00
   17    6    1     -1.67      0.00
   18    6    1     -1.10      0.00
   19    6    1     -1.80      0.00
   20    6    1      2.74      0.00
   21    6    1      0.27      0.00
   22    6    1      1.53      0.00
   23    6    1     -0.76      0.00
  -23    7    1     -0.68      0.00
  -22    7    1     -0.45      0.00
  -21    7    1     -0.75      0.00
  -20    7    1      1.37      0.00
  -19    7    1     -0.95      0.00
  -18    7    1      1.03      0.00
  -17    7    1     -0.69      0.00
  -16    7    1     -0.29      0.00
  -15    7    1      2.36      0.00
  -14    7    1     -0.26      0.00
  -13    7    1      1.09      0.00
  -12    7    1     -0.44      0.00
  -11    7    1      1.38      0.00
  -10    7    1     -2.55      0.00
   -9    7    1      4.84      0.00
   -8    7    1      1.07      0.00
   -7    7    1    -11.42      0.00
   -6    7    1     -2.15      0.00
   -5    7    1    -20.48      0.00
   -4    7    1      7.09      0.00
   -3    7    1     12.82      0.00
   -2    7    1     -0.30      0.00
   -1    7    1      8.02      0.00
    0    7    1     -4.28      0.00
    1    7    1      6.21      0.00
    2    7    1     -0.16      0.00
    3    7    1     17.00      0.00
    4    7    1      8.60      0.00
    5    7    1    -27.43      0.00
    6    7    1      1.20      0.00
    7    7    1    -13.21      0.00
    8    7    1      0.86      0.00
    9    7    1      1.27      0.00
   10    7    1     -1.07      0.00
   11    7    1      2.38      0.00
   12    7    1     -1.10      0.00
   13    7    1      1.19      0.00
   14    7    1      0.80      0.00
   15    7    1      2.34      0.00
   16    7    1      0.08      0.00
   17    7    1      1.13      0.00
   18    7    1      1.36      0.00
   19    7    1     -1.26      0.00
   20    7    1      0.61      0.00
   21    7    1     -0.87      0.00
   22    7    1      0.55      0.00
   23    7    1     -1.11      0.00
  -23    8    1     -0.24      0.00
  -22    8    1     -0.64      0.00
  -21    8    1      0.29      0.00
  -20    8    1      0.69      0.00
  -19    8    1     -0.21      0.00
  -18    8    1      0.56      0.00
  -17    8    1      0.24      0.00
  -16    8    1     -1.76      0.00
  -15    8    1      0.76      0.00
  -14    8    1     -0.44      0.00
  -13    8    1      1.88      0.00
  -12    8    1     -2.50      0.00
  -11    8    1      1.38      0.00
  -10    8    1     -4.01      0.00
   -9    8    1      2.00      0.00
   -8    8    1      5.86      0.00
   -7    8    1      0.22      0.00
   -6    8    1      8.09      0.00
   -5    8    1     -0.96      0.00
   -4    8    1      1.72      0.00
   -3    8    1     -4.24      0.00
   -2    8    1     -6.41      0.00
   -1    8    1      4.43      0.00
    0    8    1     -4.41      0.00
    1    8    1      2.56      0.00
    2    8    1     -3.35      0.00
    3    8    1     -5.72      0.00
    4    8    1      3.36      0.00
    5    8    1     -0.56      0.00
    6    8    1     18.63      0.00
    7    8    1     -2.95      0.00
    8    8    1      7.52      0.00
    9    8    1      2.06      0.00
   10    8    1     -1.49      0.00
   11    8    1      2.46      0.00
   12    8    1     -1.67      0.00
   13    8    1      0.85      0.00
   14    8    1     -1.97      0.00
   15    8    1      0.54      0.00
   16    8    1     -1.68      0.00
   17    8    1      0.32      0.00
   18    8    1     -0.18      0.00
   19    8    1     -0.20      0.00
   20    8    1      0.84      0.00
   21    8    1      0.50      0.00
   22    8    1      0.06      0.00
   23    8    1     -0.55      0.00
  -23    9    1      1.54      0.00
  -22    9    1     -0.60      0.00
  -21    9    1     -0.05      0.00
  -20    9    1      0.24      0.00
  -19    9    1     -1.49      0.00
  -18    9    1      0.24      0.00
  -17    9    1      1.02      0.00
  -16    9    1      0.81      0.00
  -15    9    1      0.23      0.00
  -14    9    1      0.32      0.00
  -13    9    1      0.02      0.00
  -12    9    1     -2.57      0.00
  -11    9    1      3.88      0.00
  -10    9    1     -0.72      0.00
   -9    9    1     -1.65      0.00
   -8    9    1     -2.12      0.00
   -7    9    1    -10.39      0.00
   -6    9    1     -0.74      0.00
   -5    9    1      4.45      0.00
   -4    9    1      0.81      0.00
   -3    9    1     -4.83      0.00
   -2    9    1     -0.49      0.00
   -1    9    1      1.80      0.00
    0    9    1     -6.52      0.00
    1    9    1      1.30      0.00
    2    9    1      1.09      0.00
    3    9    1     -8.34      0.00
    4    9    1      0.16      0.00
    5    9    1      1.94      0.00
    6    9    1      0.22      0.00
    7    9    1    -14.78      0.00
    8    9    1     -1.22      0.00
    9    9    1     -2.34      0.00
   10    9    1     -2.10      0.00
   11    9    1      1.73      0.00
   12    9    1     -1.37      0.00
   13    9    1     -0.02      0.00
   14    9    1      0.55      0.00
   15    9    1      0.93      0.00
   16    9    1      0.69      0.00
   17    9    1      0.17      0.00
   18    9    1     -0.20      0.00
   19    9    1     -0.60      0.00
   20    9    1      0.12      0.00
   21    9    1     -0.52      0.00
   22    9    1     -0.73      0.00
  -22   10    1     -0.70      0.00
  -21   10    1     -0.37      0.00
  -20   10    1      1.32      0.00
  -19   10    1     -0.30      0.00
  -18   10    1      1.52      0.00
  -17   10    1     -1.29      0.00
  -16   10    1     -0.15      0.00
  -15   10    1     -2.13      0.00
  -14   10    1     -0.13      0.00
  -13   10    1      0.08      0.00
  -12   10    1     -0.85      0.00
  -11   10    1      2.24      0.00
  -10   10    1     -3.65      0.00
   -9   10    1      0.09      0.00
   -8   10    1      5.47      0.00
   -7   10    1      1.95      0.00
   -6   10    1     -0.57      0.00
   -5   10    1     -0.30      0.00
   -4   10    1      2.19      0.00
   -3   10    1     -0.82      0.00
   -2   10    1      0.63      0.00
   -1   10    1      3.38      0.00
    0   10    1      4.23      0.00
    1   10    1      3.37      0.00
    2   10    1      4.93      0.00
    3   10    1      0.58      0.00
    4   10    1     -0.91      0.00
    5   10    1     -2.12      0.00
    6   10    1      0.04      0.00
    7   10    1      2.64      0.00
    8   10    1      7.27      0.00
    9   10    1      1.12      0.00
   10   10    1     -3.51      0.00
   11   10    1      0.87      0.00
   12   10    1      0.35      0.00
   13   10    1     -0.77      0.00
   14   10    1      1.10      0.00
   15   10    1     -2.19      0.00
   16   10    1     -0.82      0.00
   17   10    1     -1.00      0.00
   18   10    1      1.66      0.00
   19   10    1     -0.04      0.00
   20   10    1      1.61      0.00
   21   10    1     -0.37      0.00
   22   10    1     -1.21      0.00
  -22   11    1      0.68      0.00
  -21   11    1     -0.45      0.00
  -20   11    1     -0.66      0.00
  -19   11    1     -1.39      0.00
  -18   11    1      0.51      0.00
  -17   11    1     -0.18      0.00
  -16   11    1      1.05      0.00
  -15   11    1     -0.89      0.00
  -14   11    1      0.26      0.00
  -13   11    1      1.31      0.00
  -12   11    1     -0.17      0.00
  -11   11    1      3.70      0.00
  -10   11    1     -1.94      0.00
   -9   11    1     -0.30      0.00
   -8   11    1     -0.81      0.00
   -7   11    1      4.00      0.00
   -6   11    1      2.93      0.00
   -5   11    1      0.03      0.00
   -4   11    1      0.30      0.00
   -3   11    1      1.09      0.00
   -2   11    1     -0.88      0.00
   -1   11    1     -2.00      0.00
    0   11    1     -1.38      0.00
    1   11    1     -3.70      0.00
    2   11    1     -1.74      0.00
    3   11    1      1.86      0.00
    4   11    1      0.04      0.00
    5   11    1      2.05      0.00
    6   11    1      2.64      0.00
    7   11    1      2.74      0.00
    8   11    1     -1.19      0.00
    9   11    1      0.45      0.00
   10   11    1     -1.67      0.00
   11   11    1      2.08      0.00
   12   11    1      0.57      0.00
   13   11    1      0.48      0.00
   14   11    1      1.41      0.00
   15   11    1     -0.64      0.00
   16   11    1      0.55      0.00
   17   11    1      0.28      0.00
   18   11    1      0.48      0.00
   19   11    1     -2.05      0.00
   20   11    1     -0.39      0.00
   21   11    1     -0.05      0.00
  -21   12    1      0.20      0.00
  -20   12    1      0.58      0.00
  -19   12    1      0.09      0.00
  -18   12    1     -1.25      0.00
  -17   12    1      0.40      0.00
  -16   12    1      0.31      0.00
  -15   12    1      0.16      0.00
  -14   12    1      0.16      0.00
  -13   12    1      0.42      0.00
  -12   12    1     -2.38      0.00
  -11   12    1      0.59      0.00
  -10   12    1     -1.09      0.00
   -9   12    1      1.27      0.00
   -8   12    1     -2.44      0.00
   -7   12    1     -3.65      0.00
   -6   12    1     -3.26      0.00
   -5   12    1     -2.00      0.00
   -4   12    1     -4.55      0.00
   -3   12    1      2.02      0.00
   -2   12    1     -0.18      0.00
   -1   12    1      1.17      0.00
    0   12    1     -1.61      0.00
    1   12    1      2.13      0.00
    2   12    1     -2.04      0.00
    3   12    1      2.61      0.00
    4   12    1     -2.69      0.00
    5   12    1     -1.66      0.00
    6   12    1     -4.86      0.00
    7   12    1     -2.95      0.00
    8   12    1     -1.34      0.00
    9   12    1      0.98      0.00
   10   12    1     -1.19      0.00
   11   12    1      0.40      0.00
   12   12    1     -2.19      0.00
   13   12    1     -0.29      0.00
   14   12    1     -0.41      0.00
   15   12    1      0.00      0.00
   16   12    1     -0.33      0.00
   17   12    1      0.64      0.00
   18   12    1     -0.66      0.00
   19   12    1      0.19      0.00
   20   12    1      0.21      0.00
   21   12    1      0.33      0.00
  -21   13    1      0.57      0.00
  -20   13    1      0.66      0.00
  -19   13    1      0.85      0.00
  -18   13    1      0.21      0.00
  -17   13    1      0.10      0.00
  -16   13    1     -0.45      0.00
  -15   13    1      0.09      0.00
  -14   13    1     -0.19      0.00
  -13   13    1     -0.89      0.00
  -12   13    1      0.47      0.00
  -11   13    1      0.49      0.00
  -10   13    1     -0.90      0.00
   -9   13    1     -0.88      0.00
   -8   13    1      3.32      0.00
   -7   13    1      0.76      0.00
   -6   13    1      3.09      0.00
   -5   13    1      2.91      0.00
   -4   13    1     -0.50      0.00
   -3   13    1      3.73      0.00
   -2   13    1     -2.11      0.00
   -1   13    1      2.29      0.00
    0   13    1     -1.69      0.00
    1   13    1      2.80      0.00
    2   13    1     -3.17      0.00
    3   13    1      3.38      0.00
    4   13    1     -0.43      0.00
    5   13    1      2.47      0.00
    6   13    1      2.82      0.00
    7   13    1      1.05      0.00
    8   13    1      2.30      0.00
    9   13    1     -2.00      0.00
   10   13    1     -0.33      0.00
   11   13    1      2.05      0.00
   12   13    1      0.09      0.00
   13   13    1     -0.38      0.00
   14   13    1      0.15      0.00
   15   13    1      0.28      0.00
   16   13    1     -0.62      0.00
   17   13    1      0.72      0.00
   18   13    1      0.03      0.00
   19   13    1      0.24      0.00
   20   13    1      0.24      0.00
  -20   14    1      0.03      0.00
  -19   14    1     -0.78      0.00
  -18   14    1      0.50      0.00
  -17   14    1     -1.16      0.00
  -16   14    1      1.31      0.00
  -15   14    1      0.88      0.00
  -14   14    1      1.24      0.00
  -13   14    1     -1.78      0.00
  -12   14    1      0.88      0.00
  -11   14    1      0.08      0.00
  -10   14    1      2.08      0.00
   -9   14    1     -0.37      0.00
   -8   14    1      0.90      0.00
   -7   14    1     -3.29      0.00
   -6   14    1     -0.43      0.00
   -5   14    1     -1.53      0.00
   -4   14    1     -2.24      0.00
   -3   14    1      0.23      0.00
   -2   14    1     -2.75      0.00
   -1   14    1      0.74      0.00
    0   14    1     -2.09      0.00
    1   14    1      0.57      0.00
    2   14    1     -2.40      0.00
    3   14    1     -0.27      0.00
    4   14    1     -2.40      0.00
    5   14    1     -0.83      0.00
    6   14    1      0.87      0.00
    7   14    1     -3.00      0.00
    8   14    1      0.77      0.00
    9   14    1     -0.05      0.00
   10   14    1      1.55      0.00
   11   14    1      0.31      0.00
   12   14    1      0.74      0.00
   13   14    1     -1.18      0.00
   14   14    1      0.97      0.00
   15   14    1      0.39      0.00
   16   14    1      1.15      0.00
   17   14    1     -0.76      0.00
   18   14    1      0.34      0.00
   19   14    1     -1.28      0.00
   20   14    1      0.29      0.00
  -19   15    1     -0.82      0.00
  -18   15    1      0.66      0.00
  -17   15    1     -0.93      0.00
  -16   15    1      0.56      0.00
  -15   15    1     -1.50      0.00
  -14   15    1      0.53      0.00
  -13   15    1     -0.81      0.00
  -12   15    1      1.22      0.00
  -11   15    1     -1.93      0.00
  -10   15    1     -0.94      0.00
   -9   15    1      0.83      0.00
   -8   15    1      0.16      0.00
   -7   15    1     -0.58      0.00
   -6   15    1     -0.22      0.00
   -5   15    1      2.86      0.00
   -4   15    1      1.50      0.00
   -3   15    1      1.34      0.00
   -2   15    1      0.26      0.00
   -1   15    1      1.44      0.00
    0   15    1     -0.70      0.00
    1   15    1      2.09      0.00
    2   15    1      0.91      0.00
    3   15    1      0.47      0.00
    4   15    1      2.04      0.00
    5   15    1      2.28      0.00
    6   15    1     -0.30      0.00
    7   15    1     -1.15      0.00
    8   15    1      0.22      0.00
    9   15    1      0.95      0.00
   10   15    1     -1.15      0.00
   11   15    1     -2.08      0.00
   12   15    1      1.68      0.00
   13   15    1     -0.99      0.00
   14   15    1     -0.24      0.00
   15   15    1     -1.18      0.00
   16   15    1      1.36      0.00
   17   15    1     -1.00      0.00
   18   15    1      0.94      0.00
   19   15    1     -0.51      0.00
  -18   16    1      0.42      0.00
  -17   16    1     -0.17      0.00
  -16   16    1     -0.55      0.00
  -15   16    1      0.22      0.00
  -14   16    1      0.74      0.00
  -13   16    1     -1.29      0.00
  -12   16    1      0.89      0.00
  -11   16    1      0.60      0.00
  -10   16    1     -0.18      0.00
   -9   16    1      0.77      0.00
   -8   16    1     -0.81      0.00
   -7   16    1      1.62      0.00
   -6   16    1     -2.58      0.00
   -5   16    1      0.78      0.00
   -4   16    1     -1.38      0.00
   -3   16    1     -1.23      0.00
   -2   16    1     -1.20      0.00
   -1   16    1      1.17      0.00
    0   16    1     -0.63      0.00
    1   16    1      0.98      0.00
    2   16    1     -0.60      0.00
    3   16    1     -1.49      0.00
    4   16    1     -1.19      0.00
    5   16    1     -0.35      0.00
    6   16    1     -1.84      0.00
    7   16    1      1.55      0.00
    8   16    1     -0.97      0.00
    9   16    1      0.25      0.00
   10   16    1      0.37      0.00
   11   16    1     -0.24      0.00
   12   16    1      0.73      0.00
   13   16    1     -1.29      0.00
   14   16    1      0.57      0.00
   15   16    1      0.11      0.00
   16   16    1     -1.16      0.00
   17   16    1     -0.96      0.00
   18   16    1      0.30      0.00
  -18   17    1     -0.06      0.00
  -17   17    1      0.28      0.00
  -16   17    1     -1.08      0.00
  -15   17    1      0.09      0.00
  -14   17    1      0.20      0.00
  -13   17    1     -0.05      0.00
  -12   17    1     -0.07      0.00
  -11   17    1     -0.64      0.00
  -10   17    1     -0.50      0.00
   -9   17    1     -1.20      0.00
   -8   17    1     -0.97      0.00
   -7   17    1      2.57      0.00
   -6   17    1     -0.08      0.00
   -5   17    1      0.19      0.00
   -4   17    1      0.58      0.00
   -3   17    1      0.67      0.00
   -2   17    1      0.63      0.00
   -1   17    1      0.41      0.00
    0   17    1     -0.68      0.00
    1   17    1     -0.50      0.00
    2   17    1      0.95      0.00
    3   17    1      1.26      0.00
    4   17    1      0.10      0.00
    5   17    1     -0.33      0.00
    6   17    1      0.39      0.00
    7   17    1      2.37      0.00
    8   17    1     -0.71      0.00
    9   17    1     -1.13      0.00
   10   17    1      0.09      0.00
   11   17    1     -0.73      0.00
   12   17    1      0.32      0.00
   13   17    1     -0.13      0.00
   14   17    1      0.12      0.00
   15   17    1      1.55      0.00
   16   17    1     -0.79      0.00
   17   17    1      0.42      0.00
  -16   18    1      0.67      0.00
  -15   18    1     -0.07      0.00
  -14   18    1      0.25      0.00
  -13   18    1      0.58      0.00
  -12   18    1     -0.19      0.00
  -11   18    1      0.31      0.00
  -10   18    1      2.26      0.00
   -9   18    1      0.65      0.00
   -8   18    1     -1.12      0.00
   -7   18    1      0.70      0.00
   -6   18    1      0.47      0.00
   -5   18    1     -0.91      0.00
   -4   18    1     -0.02      0.00
   -3   18    1     -1.48      0.00
   -2   18    1      0.14      0.00
   -1   18    1     -0.75      0.00
    0   18    1     -0.06      0.00
    1   18    1     -0.61      0.00
    2   18    1     -0.39      0.00
    3   18    1     -0.96      0.00
    4   18    1      0.56      0.00
    5   18    1      0.06      0.00
    6   18    1     -0.26      0.00
    7   18    1      0.21      0.00
    8   18    1     -0.26      0.00
    9   18    1      1.32      0.00
   10   18    1      1.85      0.00
   11   18    1     -0.07      0.00
   12   18    1     -0.03      0.00
   13   18    1      0.67      0.00
   14   18    1     -1.06      0.00
   15   18    1      0.28      0.00
   16   18    1      0.20      0.00
  -15   19    1     -0.50      0.00
  -14   19    1      0.74      0.00
  -13   19    1      0.43      0.00
  -12   19    1      0.69      0.00
  -11   19    1     -0.51      0.00
  -10   19    1     -1.30      0.00
   -9   19    1     -0.28      0.00
   -8   19    1     -1.37      0.00
   -7   19    1      1.16      0.00
   -6   19    1     -2.85      0.00
   -5   19    1     -0.76      0.00
   -4   19    1      1.63      0.00
   -3   19    1      0.26      0.00
   -2   19    1     -1.02      0.00
   -1   19    1      0.46      0.00
    0   19    1      0.54      0.00
    1   19    1      1.21      0.00
    2   19    1     -1.44      0.00
    3   19    1     -0.12      0.00
    4   19    1      1.20      0.00
    5   19    1     -0.84      0.00
    6   19    1     -2.76      0.00
    7   19    1      1.61      0.00
    8   19    1     -1.15      0.00
    9   19    1     -0.59      0.00
   10   19    1     -1.40      0.00
   11   19    1     -0.22      0.00
   12   19    1      0.35      0.00
   13   19    1      1.70      0.00
   14   19    1      0.81      0.00
   15   19    1      0.05      0.00
  -14   20    1     -1.01      0.00
  -13   20    1     -1.85      0.00
  -12   20    1     -0.05      0.00
  -11   20    1     -0.69      0.00
  -10   20    1     -0.09      0.00
   -9   20    1      1.16      0.00
   -8   20    1     -1.07      0.00
   -7   20    1      5.07      0.00
   -6   20    1     -0.69      0.00
   -5   20    1      0.35      0.00
   -4   20    1     -0.20      0.00
   -3   20    1      1.62      0.00
   -2   20    1     -0.90      0.00
   -1   20    1      1.53      0.00
    0   20    1     -1.31      0.00
    1   20    1      1.79      0.00
    2   20    1     -1.29      0.00
    3   20    1      1.18      0.00
    4   20    1      0.58      0.00
    5   20    1      0.18      0.00
    6   20    1     -1.02      0.00
    7   20    1      3.37      0.00
    8   20    1     -1.86      0.00
    9   20    1      0.65      0.00
   10   20    1     -0.13      0.00
   11   20    1     -0.74      0.00
   12   20    1     -1.31      0.00
   13   20    1     -1.79      0.00
  -12   21    1      0.72      0.00
  -11   21    1     -0.35      0.00
  -10   21    1      1.80      0.00
   -9   21    1      1.16      0.00
   -8   21    1     -4.29      0.00
   -7   21    1     -0.18      0.00
   -6   21    1     -1.41      0.00
   -5   21    1      0.71      0.00
   -4   21    1     -1.14      0.00
   -3   21    1      0.98      0.00
   -2   21    1     -0.50      0.00
   -1   21    1      0.25      0.00
    0   21    1     -2.74      0.00
    1   21    1      0.36      0.00
    2   21    1     -0.95      0.00
    3   21    1      0.88      0.00
    4   21    1     -0.53      0.00
    5   21    1      0.26      0.00
    6   21    1      0.03      0.00
    7   21    1      1.26      0.00
    8   21    1     -2.83      0.00
    9   21    1      1.31      0.00
   10   21    1      2.28      0.00
   11   21    1      0.35      0.00
   12   21    1      1.22      0.00
  -11   22    1     -1.08      0.00
  -10   22    1     -0.89      0.00
   -9   22    1      1.81      0.00
   -8   22    1      0.56      0.00
   -7   22    1      0.73      0.00
   -6   22    1      0.07      0.00
   -5   22    1      1.50      0.00
   -4   22    1     -1.18      0.00
   -3   22    1     -0.83      0.00
   -2   22    1      0.55      0.00
   -1   22    1      1.56      0.00
    0   22    1      0.90      0.00
    1   22    1      1.68      0.00
    2   22    1      0.30      0.00
    3   22    1      0.74      0.00
    4   22    1     -1.34      0.00
    5   22    1     -0.24      0.00
    6   22    1     -0.23      0.00
    7   22    1      1.06      0.00
    8   22    1     -0.67      0.00
    9   22    1     -0.10      0.00
   10   22    1     -0.70      0.00
   -8   23    1     -1.23      0.00
   -7   23    1     -1.18      0.00
   -6   23    1      0.06      0.00
   -5   23    1      1.67      0.00
   -4   23    1     -0.74      0.00
   -3   23    1     -0.39      0.00
   -2   23    1      0.05      0.00
   -1   23    1     -1.17      0.00
    0   23    1     -2.16      0.00
    1   23    1     -0.25      0.00
    2   23    1     -0.90      0.00
    3   23    1     -0.21      0.00
    4   23    1     -1.21      0.00
    5   23    1      2.41      0.00
    6   23    1      0.08      0.00
    7   23    1     -1.23      0.00
    8   23    1     -0.88      0.00
   -5   24    1     -0.25      0.00
   -4   24    1      0.08      0.00
   -3   24    1      0.57      0.00
   -2   24    1     -0.21      0.00
   -1   24    1      1.07      0.00
    0   24    1      0.59      0.00
    1   24    1      1.34      0.00
    2   24    1     -0.46      0.00
    3   24    1      0.55      0.00
    4   24    1     -0.92      0.00
  -25    0    2      0.38      0.00
  -24    0    2      0.15      0.00
  -23    0    2     -0.19      0.00
  -22    0    2     -2.33      0.00
  -21    0    2      1.87      0.00
  -20    0    2      0.73      0.00
  -19    0    2      1.14      0.00
  -18    0    2     -1.10      0.00
  -17    0    2      0.51      0.00
  -16    0    2     -1.25      0.00
  -15    0    2      0.03      0.00
  -14    0    2      1.27      0.00
  -13    0    2      2.19      0.00
  -12    0    2    -10.77      0.00
  -11    0    2      2.02      0.00
  -10    0    2     -5.16      0.00
   -9    0    2     -1.81      0.00
   -8    0    2    -12.43      0.00
   -7    0    2      1.22      0.00
   -6    0    2    -22.87      0.00
   -5    0    2     -7.86      0.00
   -4    0    2    -16.85      0.00
   -3    0    2      0.66      0.00
   -2    0    2    -63.84      0.00
   -1    0    2      0.51      0.00
    1    0    2     -1.64      0.00
    2    0    2    -46.12      0.00
    3    0    2     -1.48      0.00
    4    0    2    -44.79      0.00
    5    0    2     -4.10      0.00
    6    0    2    -21.67      0.00
    7    0    2    -12.57      0.00
    8    0    2     -0.70      0.00
    9    0    2      1.24      0.00
   10    0    2     -6.30      0.00
   11    0    2      0.27      0.00
   12    0    2     -2.41      0.00
   13    0    2      1.66      0.00
   14    0    2      1.22      0.00
   15    0    2     -1.12      0.00
   16    0    2      0.88      0.00
   17    0    2     -0.94      0.00
   18    0    2      0.42      0.00
   19    0    2     -1.06      0.00
   20    0    2     -0.73      0.00
   21    0    2      0.70      0.00
   22    0    2      0.35      0.00
   23    0    2     -0.77      0.00
   24    0    2      0.01      0.00
  -25    1    2      0.59      0.00
  -24    1    2      0.13      0.00
  -23    1    2      0.90      0.00
  -22    1    2     -1.01      0.00
  -21    1    2      0.37      0.00
  -20    1    2     -1.50      0.00
  -19    1    2      0.80      0.00
  -18    1    2     -0.28      0.00
  -17    1    2      0.73      0.00
  -16    1    2      0.07      0.00
  -15    1    2      0.80      0.00
  -14    1    2     -0.23      0.00
  -13    1    2      4.93      0.00
  -12    1    2     -2.42      0.00
  -11    1    2      5.26      0.00
  -10    1    2     -2.76      0.00
   -9    1    2      1.63      0.00
   -8    1    2      3.30      0.00
   -7    1    2      9.48      0.00
   -6    1    2     -0.85      0.00
   -5    1    2      6.28      0.00
   -4    1    2     -0.08      0.00
   -3    1    2     -8.00      0.00
   -2    1    2     -0.69      0.00
   -1    1    2    142.90      0.00
    0    1    2     -1.21      0.00
    1    1    2     92.99      0.00
    2    1    2     -4.55      0.00
    3    1    2     22.99      0.00
    4    1    2      3.17      0.00
    5    1    2     17.49      0.00
    6    1    2      4.30      0.00
    7    1    2      1.51      0.00
    8    1    2      4.11      0.00
    9    1    2     -0.86      0.00
   10    1    2      0.14      0.00
   11    1    2      4.85      0.00
   12    1    2     -1.27      0.00
   13    1    2     -1.78      0.00
   14    1    2      0.04      0.00
   15    1    2      0.08      0.00
   16    1    2      1.12      0.00
   17    1    2     -0.13      0.00
   18    1    2      0.99      0.00
   19    1    2      0.08      0.00
   20    1    2      0.23      0.00
   21    1    2      0.29      0.00
   22    1    2     -0.63      0.00
   23    1    2      0.15      0.00
   24    1    2      0.39      0.00
  -25    2    2      0.18      0.00
  -24    2    2     -2.16      0.00
  -23    2    2      1.29      0.00
  -22    2    2      1.29      0.00
  -21    2    2      0.99      0.00
  -20    2    2     -1.00      0.00
  -19    2    2      0.96      0.00
  -18    2    2     -0.64      0.00
  -17    2    2     -1.02      0.00
  -16    2    2     -0.42      0.00
  -15    2    2     -0.21      0.00
  -14    2    2     -4.17      0.00
  -13    2    2      0.83      0.00
  -12    2    2     -0.47      0.00
  -11    2    2      2.49      0.00
  -10    2    2      1.05      0.00
   -9    2    2      1.88      0.00
   -8    2    2     10.24      0.00
   -7    2    2     -2.81      0.00
   -6    2    2     10.09      0.00
   -5    2    2      4.09      0.00
   -4    2    2     37.39      0.00
   -3    2    2      3.56      0.00
   -2    2    2    -28.74      0.00
   -1    2    2     -0.99      0.00
    0    2    2    -27.14      0.00
    1    2    2      4.89      0.00
    2    2    2    -25.14      0.00
    3    2    2      5.32      0.00
    4    2    2     12.73      0.00
    5    2    2     -1.59      0.00
    6    2    2      8.60      0.00
    7    2    2      1.66      0.00
    8    2    2      4.18      0.00
    9    2    2     -1.83      0.00
   10    2    2      3.36      0.00
   11    2    2      0.55      0.00
   12    2    2      0.51      0.00
   13    2    2      1.00      0.00
   14    2    2      1.44      0.00
   15    2    2      0.04      0.00
   16    2    2     -0.37      0.00
   17    2    2     -1.16      0.00
   18    2    2     -0.16      0.00
   19    2    2      0.35      0.00
   20    2    2      0.55      0.00
   21    2    2      1.12      0.00
   22    2    2     -0.33      0.00
   23    2    2      0.75      0.00
   24    2    2     -2.11      0.00
  -24    3    2     -1.69      0.00
  -23    3    2      0.55      0.00
  -22    3    2     -1.24      0.00
  -21    3    2     -1.08      0.00
  -20    3    2     -0.96      0.00
  -19    3    2      0.07      0.00
  -18    3    2      0.87      0.00
  -17    3    2      0.79      0.00
  -16    3    2      0.94      0.00
  -15    3    2      0.12      0.00
  -14    3    2     -0.47      0.00
  -13    3    2      0.48      0.00
  -12    3    2     -0.48      0.00
  -11    3    2     -3.66      0.00
  -10    3    2      1.25      0.00
   -9    3    2     -4.05      0.00
   -8    3    2     -5.74      0.00
   -7    3    2    -20.54      0.00
   -6    3    2      8.21      0.00
   -5    3    2    -31.77      0.00
   -4    3    2     -1.48      0.00
   -3    3    2     21.34      0.00
   -2    3    2      0.28      0.00
   -1    3    2    -39.30      0.00
    0    3    2      3.83      0.00
    1    3    2     30.61      0.00
    2    3    2      0.41      0.00
    3    3    2     -1.76      0.00
    4    3    2     -4.30      0.00
    5    3    2    -13.63      0.00
    6    3    2      3.71      0.00
    7    3    2     -4.91      0.00
    8    3    2     -3.71      0.00
    9    3    2      0.15      0.00
   10    3    2     -0.42      0.00
   11    3    2     -7.45      0.00
   12    3    2     -0.73      0.00
   13    3    2      1.07      0.00
   14    3    2     -1.69      0.00
   15    3    2     -3.09      0.00
   16    3    2      0.28      0.00
   17    3    2     -0.70      0.00
   18    3    2     -0.09      0.00
   19    3    2      0.75      0.00
   20    3    2     -1.98      0.00
   21    3    2     -2.04      0.00
   22    3    2     -1.93      0.00
   23    3    2      3.07      0.00
  -24    4    2     -0.58      0.00
  -23    4    2      0.94      0.00
  -22    4    2      0.58      0.00
  -21    4    2      1.30      0.00
  -20    4    2      0.12      0.00
  -19    4    2     -1.71      0.00
  -18    4    2     -0.02      0.00
  -17    4    2     -0.93      0.00
  -16    4    2      1.33      0.00
  -15    4    2     -0.65      0.00
  -14    4    2     -0.81      0.00
  -13    4    2     -1.30      0.00
  -12    4    2      3.89      0.00
  -11    4    2     -1.35      0.00
  -10    4    2      2.46      0.00
   -9    4    2      2.55      0.00
   -8    4    2     -0.59      0.00
   -7    4    2     -2.40      0.00
   -6    4    2     29.43      0.00
   -5    4    2     -5.76      0.00
   -4    4    2    -21.82      0.00
   -3    4    2     -6.19      0.00
   -2    4    2    -17.31      0.00
   -1    4    2     -3.35      0.00
    0    4    2     19.97      0.00
    1    4    2     -3.65      0.00
    2    4    2    -52.85      0.00
    3    4    2     -3.58      0.00
    4    4    2     -1.28      0.00
    5    4    2     -7.72      0.00
    6    4    2      5.90      0.00
    7    4    2      2.35      0.00
    8    4    2     -6.31      0.00
    9    4    2      1.43      0.00
   10    4    2      0.84      0.00
   11    4    2      0.70      0.00
   12    4    2      1.80      0.00
   13    4    2      0.07      0.00
   14    4    2      1.23      0.00
   15    4    2     -0.16      0.00
   16    4    2      2.27      0.00
   17    4    2     -0.37      0.00
   18    4    2     -0.72      0.00
   19    4    2      0.29      0.00
   20    4    2      0.82      0.00
   21    4    2      1.52      0.00
   22    4    2     -0.94      0.00
   23    4    2      1.76      0.00
  -24    5    2      0.09      0.00
  -23    5    2     -0.42      0.00
  -22    5    2     -0.49      0.00
  -21    5    2      0.46      0.00
  -20    5    2      1.32      0.00
  -19    5    2      0.75      0.00
  -18    5    2      1.53      0.00
  -17    5    2     -1.54      0.00
  -16    5    2      0.97      0.00
  -15    5    2      1.21      0.00
  -14    5    2      1.07      0.00
  -13    5    2     -1.74      0.00
  -12    5    2      3.27      0.00
  -11    5    2     -0.73      0.00
  -10    5    2     -1.76      0.00
   -9    5    2      3.67      0.00
   -8    5    2      1.06      0.00
   -7    5    2     -4.38      0.00
   -6    5    2      0.01      0.00
   -5    5    2      0.49      0.00
   -4    5    2      9.14      0.00
   -3    5    2     33.89      0.00
   -2    5    2      4.91      0.00
   -1    5    2      7.50      0.00
    0    5    2     -1.68      0.00
    1    5    2      2.80      0.00
    2    5    2      5.50      0.00
    3    5    2     47.94      0.00
    4    5    2     12.12      0.00
    5    5    2    -15.09      0.00
    6    5    2      2.16      0.00
    7    5    2      4.21      0.00
    8    5    2      0.57      0.00
    9    5    2      2.89      0.00
   10    5    2     -1.38      0.00
   11    5    2      2.54      0.00
   12    5    2      1.27      0.00
   13    5    2     -0.41      0.00
   14    5    2      2.48      0.00
   15    5    2     -0.28      0.00
   16    5    2      0.91      0.00
   17    5    2      1.34      0.00
   18    5    2      1.35      0.00
   19    5    2     -0.73      0.00
   20    5    2      0.12      0.00
   21    5    2      1.74      0.00
   22    5    2      0.48      0.00
   23    5    2     -0.37      0.00
  -24    6    2      2.17      0.00
  -23    6    2     -0.29      0.00
  -22    6    2     -1.60      0.00
  -21    6    2     -0.91      0.00
  -20    6    2      0.21      0.00
  -19    6    2     -1.00      0.00
  -18    6    2     -0.32      0.00
  -17    6    2     -0.61      0.00
  -16    6    2     -1.86      0.00
  -15    6    2     -0.63      0.00
  -14    6    2      2.15      0.00
  -13    6    2     -0.83      0.00
  -12    6    2     -1.19      0.00
  -11    6    2     -2.52      0.00
  -10    6    2     -3.82      0.00
   -9    6    2     -0.11      0.00
   -8    6    2      1.40      0.00
   -7    6    2      2.58      0.00
   -6    6    2     -2.88      0.00
   -5    6    2     -5.87      0.00
   -4    6    2    -22.67      0.00
   -3    6    2     -6.27      0.00
   -2    6    2     -0.94      0.00
   -1    6    2      2.46      0.00
    0    6    2     -1.86      0.00
    1    6    2     -2.34      0.00
    2    6    2      0.09      0.00
    3    6    2    -12.26      0.00
    4    6    2    -10.19      0.00
    5    6    2     -1.06      0.00
    6    6    2      9.61      0.00
    7    6    2     -6.28      0.00
    8    6    2      2.19      0.00
    9    6    2      1.86      0.00
   10    6    2     -1.77      0.00
   11    6    2      0.05      0.00
   12    6    2     -0.97      0.00
   13    6    2     -3.01      0.00
   14    6    2     -1.54      0.00
   15    6    2     -1.67      0.00
   16    6    2     -0.68      0.00
   17    6    2     -0.41      0.00
   18    6    2     -0.75      0.00
   19    6    2     -1.18      0.00
   20    6    2     -1.01      0.00
   21    6    2     -1.28      0.00
   22    6    2     -0.56      0.00
   23    6    2     -1.21      0.00
  -24    7    2      0.75      0.00
  -23    7    2     -0.72      0.00
  -22    7    2      0.14      0.00
  -21    7    2      1.12      0.00
  -20    7    2      1.22      0.00
  -19    7    2     -0.56      0.00
  -18    7    2     -0.08      0.00
  -17    7    2      2.02      0.00
  -16    7    2      0.36      0.00
  -15    7    2      0.05      0.00
  -14    7    2      1.26      0.00
  -13    7    2     -1.52      0.00
  -12    7    2     -0.18      0.00
  -11    7    2      1.36      0.00
  -10    7    2      2.05      0.00
   -9    7    2     -2.49      0.00
   -8    7    2      1.93      0.00
   -7    7    2     -1.65      0.00
   -6    7    2     -1.92      0.00
   -5    7    2     17.58      0.00
   -4    7    2      6.05      0.00
   -3    7    2     -1.32      0.00
   -2    7    2      1.64      0.00
   -1    7    2     -4.01      0.00
    0    7    2     -1.02      0.00
    1    7    2    -14.95      0.00
    2    7    2      6.68      0.00
    3    7    2    -12.40      0.00
    4    7    2      3.55      0.00
    5    7    2     11.74      0.00
    6    7    2      1.30      0.00
    7    7    2    -14.30      0.00
    8    7    2      0.83      0.00
    9    7    2     -3.40      0.00
   10    7    2     -0.02      0.00
   11    7    2      0.04      0.00
   12    7    2      0.62      0.00
   13    7    2     -1.86      0.00
   14    7    2      2.33      0.00
   15    7    2      1.12      0.00
   16    7    2     -0.03      0.00
   17    7    2     -0.25      0.00
   18    7    2     -0.31      0.00
   19    7    2      0.40      0.00
   20    7    2      1.88      0.00
   21    7    2      1.27      0.00
   22    7    2      1.28      0.00
   23    7    2     -0.35      0.00
  -23    8    2     -0.70      0.00
  -22    8    2      0.38      0.00
  -21    8    2     -1.71      0.00
  -20    8    2     -0.58      0.00
  -19    8    2     -0.22      0.00
  -18    8    2     -0.24      0.00
  -17    8    2     -0.85      0.00
  -16    8    2     -0.72      0.00
  -15    8    2     -1.66      0.00
  -14    8    2      0.26      0.00
  -13    8    2     -1.09      0.00
  -12    8    2      1.70      0.00
  -11    8    2      0.37      0.00
  -10    8    2      4.04      0.00
   -9    8    2     -3.04      0.00
   -8    8    2     10.20      0.00
   -7    8    2     -1.24      0.00
   -6    8    2    -11.52      0.00
   -5    8    2      1.27      0.00
   -4    8    2      5.59      0.00
   -3    8    2     -3.38      0.00
   -2    8    2     -0.04      0.00
   -1    8    2      0.65      0.00
    0    8    2     16.96      0.00
    1    8    2     -1.57      0.00
    2    8    2     21.60      0.00
    3    8    2     -0.75      0.00
    4    8    2     -5.63      0.00
    5    8    2     -1.49      0.00
    6    8    2     -2.48      0.00
    7    8    2      2.14      0.00
    8    8    2     11.67      0.00
    9    8    2     -1.18      0.00
   10    8    2      2.22      0.00
   11    8    2     -1.03      0.00
   12    8    2      4.13      0.00
   13    8    2     -2.22      0.00
   14    8    2      2.41      0.00
   15    8    2     -1.62      0.00
   16    8    2     -0.32      0.00
   17    8    2     -0.11      0.00
   18    8    2      1.32      0.00
   19    8    2     -0.80      0.00
   20    8    2     -0.01      0.00
   21    8    2     -2.07      0.00
   22    8    2     -1.74      0.00
  -23    9    2      0.00      0.00
  -22    9    2      2.88      0.00
  -21    9    2     -0.61      0.00
  -20    9    2      0.42      0.00
  -19    9    2     -0.04      0.00
  -18    9    2      0.91      0.00
  -17    9    2      0.76      0.00
  -16    9    2      1.27      0.00
  -15    9    2     -0.47      0.00
  -14    9    2      0.97      0.00
  -13    9    2     -0.22      0.00
  -12    9    2      0.82      0.00
  -11    9    2     -1.96      0.00
  -10    9    2      1.07      0.00
   -9    9    2    -10.37      0.00
   -8    9    2     -0.27      0.00
   -7    9    2     -1.72      0.00
   -6    9    2      3.77      0.00
   -5    9    2     -0.02      0.00
   -4    9    2     -1.12      0.00
   -3    9    2     -7.25      0.00
   -2    9    2      1.15      0.00
   -1    9    2    -12.12      0.00
    0    9    2      1.38      0.00
    1    9    2    -15.93      0.00
    2    9    2      0.94      0.00
    3    9    2     -9.71      0.00
    4    9    2     -0.67      0.00
    5    9    2      5.15      0.00
    6    9    2      0.57      0.00
    7    9    2     -1.10      0.00
    8    9    2      0.34      0.00
    9    9    2     -6.45      0.00
   10    9    2      0.43      0.00
   11    9    2     -4.77      0.00
   12    9    2      3.24      0.00
   13    9    2     -2.28      0.00
   14    9    2      2.15      0.00
   15    9    2     -1.72      0.00
   16    9    2      1.33      0.00
   17    9    2     -1.18      0.00
   18    9    2      0.74      0.00
   19    9    2     -1.06      0.00
   20    9    2      1.82      0.00
   21    9    2      0.59      0.00
   22    9    2      1.10      0.00
  -23   10    2     -0.90      0.00
  -22   10    2      0.12      0.00
  -21   10    2     -1.01      0.00
  -20   10    2      0.44      0.00
  -19   10    2     -0.45      0.00
  -18   10    2     -0.91      0.00
  -17   10    2      0.21      0.00
  -16   10    2      0.16      0.00
  -15   10    2      0.55      0.00
  -14   10    2     -1.31      0.00
  -13   10    2     -0.64      0.00
  -12   10    2      0.31      0.00
  -11   10    2      0.60      0.00
  -10   10    2      4.65      0.00
   -9   10    2      0.33      0.00
   -8   10    2      1.46      0.00
   -7   10    2     -2.57      0.00
   -6   10    2      3.25      0.00
   -5   10    2     -2.45      0.00
   -4   10    2     -0.36      0.00
   -3   10    2      0.89      0.00
   -2   10    2     11.49      0.00
   -1   10    2     -4.31      0.00
    0   10    2      9.85      0.00
    1   10    2     -1.72      0.00
    2   10    2      8.41      0.00
    3   10    2      0.38      0.00
    4   10    2      5.96      0.00
    5   10    2     -2.42      0.00
    6   10    2     -5.11      0.00
    7   10    2     -0.87      0.00
    8   10    2      3.16      0.00
    9   10    2     -0.20      0.00
   10   10    2      4.36      0.00
   11   10    2     -1.50      0.00
   12   10    2      0.69      0.00
   13   10    2     -1.54      0.00
   14   10    2      1.35      0.00
   15   10    2     -0.65      0.00
   16   10    2      0.65      0.00
   17   10    2     -0.14      0.00
   18   10    2      1.03      0.00
   19   10    2     -0.71      0.00
   20   10    2     -0.28      0.00
   21   10    2     -1.67      0.00
   22   10    2      0.06      0.00
  -22   11    2      0.17      0.00
  -21   11    2      0.63      0.00
  -20   11    2      0.37      0.00
  -19   11    2      1.77      0.00
  -18   11    2     -0.32      0.00
  -17   11    2     -0.03      0.00
  -16   11    2     -1.39      0.00
  -15   11    2      1.93      0.00
  -14   11    2     -1.25      0.00
  -13   11    2      1.66      0.00
  -12   11    2      0.55      0.00
  -11   11    2     -1.97      0.00
  -10   11    2     -2.86      0.00
   -9   11    2     -1.36      0.00
   -8   11    2      2.14      0.00
   -6   11    2      1.57      0.00
   -5   11    2     -1.12      0.00
   -4   11    2     -0.47      0.00
   -3   11    2     -0.18      0.00
   -2   11    2      0.36      0.00
   -1   11    2     -5.55      0.00
    0   11    2      3.54      0.00
    1   11    2     -5.92      0.00
    2   11    2     -1.11      0.00
    3   11    2     -2.56      0.00
    4   11    2      0.19      0.00
    5   11    2     -3.10      0.00
    6   11    2      1.36      0.00
    7   11    2      2.67      0.00
    8   11    2      0.82      0.00
    9   11    2     -4.17      0.00
   10   11    2      0.25      0.00
   11   11    2      0.55      0.00
   12   11    2     -0.12      0.00
   13   11    2      0.34      0.00
   14   11    2      0.08      0.00
   15   11    2      0.27      0.00
   16   11    2     -1.20      0.00
   17   11    2      0.37      0.00
   18   11    2     -0.16      0.00
   19   11    2      0.18      0.00
   20   11    2      0.36      0.00
   21   11    2      0.89      0.00
  -21   12    2     -0.40      0.00
  -20   12    2     -1.59      0.00
  -19   12    2      0.14      0.00
  -18   12    2     -0.97      0.00
  -17   12    2     -0.02      0.00
  -16   12    2     -1.05      0.00
  -15   12    2      1.53      0.00
  -14   12    2     -1.43      0.00
  -13   12    2     -0.65      0.00
  -12   12    2     -1.56      0.00
  -11   12    2      0.49      0.00
  -10   12    2      2.44      0.00
   -9   12    2      1.49      0.00
   -8   12    2     -1.46      0.00
   -7   12    2     -1.71      0.00
   -6   12    2     -0.95      0.00
   -5   12    2      0.57      0.00
   -4   12    2     -2.09      0.00
   -3   12    2      1.41      0.00
   -2   12    2      1.30      0.00
   -1   12    2      0.39      0.00
    0   12    2      1.87      0.00
    1   12    2     -0.52      0.00
    2   12    2      1.71      0.00
    3   12    2      0.66      0.00
    4   12    2      1.70      0.00
    5   12    2      2.76      0.00
    6   12    2      2.62      0.00
    7   12    2     -1.84      0.00
    8   12    2     -0.95      0.00
    9   12    2     -0.40      0.00
   10   12    2      2.23      0.00
   11   12    2      0.94      0.00
   12   12    2     -0.75      0.00
   13   12    2     -0.08      0.00
   14   12    2     -1.62      0.00
   15   12    2      1.00      0.00
   16   12    2      0.67      0.00
   17   12    2      0.82      0.00
   18   12    2     -0.91      0.00
   19   12    2     -0.23      0.00
   20   12    2     -1.40      0.00
  -21   13    2      0.44      0.00
  -20   13    2      0.59      0.00
  -19   13    2      0.13      0.00
  -18   13    2     -0.05      0.00
  -17   13    2      0.02      0.00
  -16   13    2     -0.42      0.00
  -15   13    2      0.89      0.00
  -14   13    2      1.27      0.00
  -13   13    2      1.49      0.00
  -12   13    2      0.34      0.00
  -11   13    2     -0.33      0.00
  -10   13    2     -0.36      0.00
   -9   13    2      2.54      0.00
   -8   13    2      0.27      0.00
   -7   13    2     -0.86      0.00
   -6   13    2     -1.11      0.00
   -5   13    2      3.53      0.00
   -4   13    2      0.45      0.00
   -3   13    2     -0.29      0.00
   -2   13    2     -0.70      0.00
   -1   13    2     -0.88      0.00
    0   13    2     -0.60      0.00
    1   13    2      0.15      0.00
    2   13    2      0.24      0.00
    3   13    2     -2.61      0.00
    4   13    2     -0.34      0.00
    5   13    2     -0.38      0.00
    6   13    2     -2.31      0.00
    7   13    2     -0.75      0.00
    8   13    2      0.91      0.00
    9   13    2      0.46      0.00
   10   13    2     -0.71      0.00
   11   13    2     -0.86      0.00
   12   13    2      0.48      0.00
   13   13    2      0.33      0.00
   14   13    2     -1.14      0.00
   15   13    2     -0.37      0.00
   16   13    2      0.18      0.00
   17   13    2     -1.15      0.00
   18   13    2     -0.84      0.00
   19   13    2      1.40      0.00
   20   13    2      0.75      0.00
  -20   14    2     -0.41      0.00
  -19   14    2      0.30      0.00
  -18   14    2      1.23      0.00
  -17   14    2      0.48      0.00
  -16   14    2     -0.12      0.00
  -15   14    2     -0.36      0.00
  -14   14    2     -1.14      0.00
  -13   14    2     -1.78      0.00
  -12   14    2     -0.41      0.00
  -11   14    2     -0.09      0.00
  -10   14    2     -3.17      0.00
   -9   14    2     -1.00      0.00
   -8   14    2     -1.79      0.00
   -7   14    2      1.88      0.00
   -6   14    2     -3.72      0.00
   -5   14    2     -0.27      0.00
   -4   14    2      0.07      0.00
   -3   14    2     -0.50      0.00
   -2   14    2     -1.25      0.00
   -1   14    2      1.19      0.00
    0   14    2      0.67      0.00
    1   14    2      1.38      0.00
    2   14    2      1.00      0.00
    3   14    2     -0.48      0.00
    4   14    2      0.05      0.00
    5   14    2      1.04      0.00
    6   14    2     -1.03      0.00
    7   14    2      1.73      0.00
    8   14    2     -2.44      0.00
    9   14    2     -0.34      0.00
   10   14    2     -0.38      0.00
   11   14    2     -0.54      0.00
   12   14    2      0.06      0.00
   13   14    2     -0.04      0.00
   14   14    2      0.84      0.00
   15   14    2      0.51      0.00
   16   14    2      0.19      0.00
   17   14    2      0.55      0.00
   18   14    2      0.44      0.00
   19   14    2      0.48      0.00
  -19   15    2      0.03      0.00
  -18   15    2     -1.08      0.00
  -17   15    2     -0.10      0.00
  -16   15    2     -0.52      0.00
  -15   15    2     -0.22      0.00
  -14   15    2      0.87      0.00
  -13   15    2      1.32      0.00
  -12   15    2      0.89      0.00
  -11   15    2      1.16      0.00
  -10   15    2      2.39      0.00
   -9   15    2      1.64      0.00
   -8   15    2     -0.22      0.00
   -7   15    2      3.93      0.00
   -6   15    2      0.37      0.00
   -5   15    2      0.60      0.00
   -4   15    2      0.59      0.00
   -3   15    2      1.03      0.00
   -2   15    2     -1.26      0.00
   -1   15    2      0.11      0.00
    0   15    2     -3.36      0.00
    1   15    2     -0.93      0.00
    2   15    2     -1.43      0.00
    3   15    2      0.91      0.00
    4   15    2     -1.71      0.00
    5   15    2      0.31      0.00
    6   15    2     -0.38      0.00
    7   15    2      3.19      0.00
    8   15    2      0.24      0.00
    9   15    2      2.52      0.00
   10   15    2      1.91      0.00
   11   15    2     -0.37      0.00
   12   15    2      0.86      0.00
   13   15    2      0.54      0.00
   14   15    2     -0.24      0.00
   15   15    2      0.79      0.00
   16   15    2     -1.03      0.00
   17   15    2     -0.31      0.00
   18   15    2     -1.20      0.00
  -19   16    2      0.39      0.00
  -18   16    2      0.07      0.00
  -17   16    2      2.02      0.00
  -16   16    2      0.38      0.00
  -15   16    2     -0.59      0.00
  -14   16    2      0.34      0.00
  -13   16    2      0.43      0.00
  -12   16    2     -0.68      0.00
  -11   16    2     -2.29      0.00
  -10   16    2      1.03      0.00
   -9   16    2     -3.00      0.00
   -8   16    2     -1.64      0.00
   -7   16    2     -2.84      0.00
   -6   16    2      1.29      0.00
   -5   16    2     -2.12      0.00
   -4   16    2     -0.71      0.00
   -3   16    2     -1.12      0.00
   -2   16    2      0.89      0.00
   -1   16    2      1.74      0.00
    0   16    2      0.50      0.00
    1   16    2      2.21      0.00
    2   16    2     -0.15      0.00
    3   16    2      2.51      0.00
    4   16    2      0.61      0.00
    5   16    2     -0.26      0.00
    6   16    2     -1.20      0.00
    7   16    2     -1.37      0.00
    8   16    2     -1.16      0.00
    9   16    2     -2.30      0.00
   10   16    2     -0.05      0.00
   11   16    2     -1.74      0.00
   12   16    2     -0.50      0.00
   13   16    2      0.43      0.00
   14   16    2     -1.17      0.00
   15   16    2      0.90      0.00
   16   16    2      0.35      0.00
   17   16    2      1.49      0.00
   18   16    2     -0.20      0.00
  -18   17    2     -0.82      0.00
  -17   17    2     -1.17      0.00
  -16   17    2     -1.22      0.00
  -15   17    2     -0.92      0.00
  -14   17    2     -0.26      0.00
  -13   17    2     -0.57      0.00
  -12   17    2      0.71      0.00
  -11   17    2     -0.22      0.00
  -10   17    2      2.20      0.00
   -9   17    2     -1.51      0.00
   -8   17    2      3.83      0.00
   -7   17    2     -1.60      0.00
   -6   17    2      3.91      0.00
   -5   17    2     -1.74      0.00
   -4   17    2      3.56      0.00
   -3   17    2     -1.32      0.00
   -2   17    2      0.56      0.00
   -1   17    2     -0.59      0.00
    0   17    2      0.78      0.00
    1   17    2     -0.55      0.00
    2   17    2     -2.05      0.00
    3   17    2     -0.63      0.00
    4   17    2     -0.22      0.00
    5   17    2     -1.92      0.00
    6   17    2      1.30      0.00
    7   17    2      0.55      0.00
    8   17    2      1.76      0.00
    9   17    2     -1.39      0.00
   10   17    2      1.14      0.00
   11   17    2      0.66      0.00
   12   17    2     -0.94      0.00
   13   17    2      1.06      0.00
   14   17    2      0.07      0.00
   15   17    2     -0.82      0.00
   16   17    2     -1.58      0.00
   17   17    2     -1.15      0.00
  -17   18    2      0.85      0.00
  -16   18    2      1.30      0.00
  -15   18    2      0.38      0.00
  -14   18    2     -0.14      0.00
  -13   18    2     -0.23      0.00
  -12   18    2      0.28      0.00
  -11   18    2     -0.88      0.00
  -10   18    2     -0.17      0.00
   -9   18    2     -1.68      0.00
   -8   18    2      1.53      0.00
   -7   18    2     -0.57      0.00
   -6   18    2      1.72      0.00
   -5   18    2     -4.13      0.00
   -4   18    2      1.29      0.00
   -3   18    2     -0.12      0.00
   -2   18    2      0.48      0.00
   -1   18    2     -1.03      0.00
    0   18    2      0.51      0.00
    1   18    2      0.62      0.00
    2   18    2      0.14      0.00
    3   18    2      0.92      0.00
    4   18    2      2.10      0.00
    5   18    2     -0.22      0.00
    6   18    2      1.17      0.00
    7   18    2     -0.49      0.00
    8   18    2     -0.08      0.00
    9   18    2      0.31      0.00
   10   18    2     -0.64      0.00
   11   18    2      0.17      0.00
   12   18    2     -1.58      0.00
   13   18    2      0.01      0.00
   14   18    2     -0.43      0.00
   15   18    2     -0.53      0.00
   16   18    2      1.51      0.00
  -15   19    2      0.98      0.00
  -14   19    2      0.16      0.00
  -13   19    2      0.24      0.00
  -12   19    2      0.02      0.00
  -11   19    2      0.49      0.00
  -10   19    2      0.95      0.00
   -9   19    2      1.17      0.00
   -8   19    2     -1.85      0.00
   -7   19    2     -1.86      0.00
   -6   19    2      0.47      0.00
   -5   19    2     -0.43      0.00
   -4   19    2     -0.44      0.00
   -3   19    2      0.64      0.00
   -2   19    2      0.13      0.00
   -1   19    2     -0.63      0.00
    0   19    2     -1.03      0.00
    1   19    2      0.21      0.00
    2   19    2     -1.30      0.00
    3   19    2     -1.31      0.00
    4   19    2      0.15      0.00
    5   19    2     -0.94      0.00
    6   19    2      0.01      0.00
    7   19    2     -0.63      0.00
    8   19    2     -1.21      0.00
    9   19    2      2.21      0.00
   10   19    2      0.51      0.00
   11   19    2      1.69      0.00
   12   19    2      0.71      0.00
   13   19    2      1.58      0.00
   14   19    2      0.99      0.00
   15   19    2     -0.40      0.00
  -14   20    2     -0.88      0.00
  -13   20    2      0.50      0.00
  -12   20    2     -0.29      0.00
  -11   20    2     -0.20      0.00
  -10   20    2     -2.12      0.00
   -9   20    2      2.22      0.00
   -8   20    2      1.32      0.00
   -7   20    2     -0.43      0.00
   -6   20    2      0.42      0.00
   -5   20    2      1.72      0.00
   -4   20    2     -1.07      0.00
   -3   20    2     -0.75      0.00
   -2   20    2      0.55      0.00
   -1   20    2      0.28      0.00
    0   20    2      0.14      0.00
    1   20    2      0.11      0.00
    2   20    2      1.49      0.00
    3   20    2      0.86      0.00
    4   20    2      0.11      0.00
    5   20    2     -1.31      0.00
    6   20    2      1.20      0.00
    7   20    2      1.40      0.00
    8   20    2     -0.90      0.00
    9   20    2     -0.81      0.00
   10   20    2     -2.28      0.00
   11   20    2     -0.15      0.00
   12   20    2     -0.96      0.00
   13   20    2     -0.91      0.00
  -13   21    2      0.37      0.00
  -12   21    2     -1.43      0.00
  -11   21    2      1.82      0.00
  -10   21    2     -1.66      0.00
   -9   21    2      0.41      0.00
   -8   21    2     -0.77      0.00
   -7   21    2     -1.52      0.00
   -6   21    2      0.79      0.00
   -5   21    2      1.19      0.00
   -4   21    2     -0.75      0.00
   -3   21    2     -0.46      0.00
   -2   21    2      1.65      0.00
   -1   21    2     -0.86      0.00
    0   21    2      0.66      0.00
    1   21    2     -1.55      0.00
    2   21    2      0.86      0.00
    3   21    2     -0.99      0.00
    4   21    2     -1.15      0.00
    5   21    2      0.64      0.00
    6   21    2      0.70      0.00
    7   21    2     -1.65      0.00
    8   21    2     -1.13      0.00
    9   21    2      1.92      0.00
   10   21    2      0.09      0.00
   11   21    2      1.04      0.00
   12   21    2     -0.38      0.00
  -11   22    2      2.07      0.00
  -10   22    2     -1.29      0.00
   -9   22    2      1.51      0.00
   -8   22    2      0.59      0.00
   -7   22    2     -1.22      0.00
   -6   22    2     -0.53      0.00
   -5   22    2      0.57      0.00
   -4   22    2      0.62      0.00
   -3   22    2     -0.02      0.00
   -2   22    2     -0.27      0.00
   -1   22    2     -1.45      0.00
    0   22    2      1.68      0.00
    1   22    2     -0.98      0.00
    2   22    2      0.96      0.00
    3   22    2     -0.11      0.00
    4   22    2     -0.56      0.00
    5   22    2      1.62      0.00
    6   22    2      0.46      0.00
    7   22    2     -0.20      0.00
    8   22    2      0.35      0.00
    9   22    2      1.69      0.00
   10   22    2     -1.77      0.00
   -8   23    2      1.25      0.00
   -7   23    2      0.81      0.00
   -6   23    2      0.14      0.00
   -5   23    2     -0.64      0.00
   -4   23    2     -0.74      0.00
   -3   23    2      0.00      0.00
   -2   23    2     -0.55      0.00
   -1   23    2      0.16      0.00
    0   23    2      1.39      0.00
    1   23    2     -0.38      0.00
    2   23    2      0.81      0.00
    3   23    2     -0.43      0.00
    4   23    2      0.05      0.00
    5   23    2     -0.06      0.00
    6   23    2     -1.40      0.00
    7   23    2     -0.43      0.00
   -5   24    2     -0.85      0.00
   -4   24    2      0.05      0.00
   -3   24    2      1.98      0.00
   -2   24    2      0.06      0.00
   -1   24    2     -0.21      0.00
    0   24    2     -0.95      0.00
    1   24    2     -0.79      0.00
    2   24    2      0.79      0.00
    3   24    2     -1.12      0.00
    4   24    2      1.06      0.00
  -25    1    3      0.60      0.00
  -24    1    3     -0.54      0.00
  -23    1    3     -0.92      0.00
  -22    1    3      0.36      0.00
  -21    1    3      0.14      0.00
  -20    1    3      0.80      0.00
  -19    1    3     -0.19      0.00
  -18    1    3      0.46      0.00
  -17    1    3      1.91      0.00
  -16    1    3      0.43      0.00
  -15    1    3      2.14      0.00
  -14    1    3     -0.50      0.00
  -13    1    3     -0.66      0.00
  -12    1    3     -0.34      0.00
  -11    1    3     -0.22      0.00
  -10    1    3      1.62      0.00
   -9    1    3      0.50      0.00
   -8    1    3     -5.26      0.00
   -7    1    3     -8.97      0.00
   -6    1    3     -0.45      0.00
   -5    1    3     -6.18      0.00
   -4    1    3     -4.88      0.00
   -3    1    3     40.35      0.00
   -2    1    3     -7.68      0.00
   -1    1    3    -94.12      0.00
    0    1    3     -5.81      0.00
    1    1    3      1.70      0.00
    2    1    3     -2.11      0.00
    3    1    3    -15.48      0.00
    4    1    3     -7.69      0.00
    5    1    3     -0.44      0.00
    6    1    3     -3.09      0.00
    7    1    3      0.51      0.00
    8    1    3     -3.19      0.00
    9    1    3      3.68      0.00
   10    1    3      0.77      0.00
   11    1    3     -3.89      0.00
   12    1    3      0.28      0.00
   13    1    3      3.84      0.00
   14    1    3     -0.66      0.00
   15    1    3      0.28      0.00
   16    1    3     -0.17      0.00
   17    1    3     -0.29      0.00
   18    1    3     -0.32      0.00
   19    1    3      0.34      0.00
   20    1    3     -0.52      0.00
   21    1    3     -1.57      0.00
   22    1    3     -0.35      0.00
   23    1    3      1.22      0.00
  -25    2    3      0.02      0.00
  -24    2    3     -0.23      0.00
  -23    2    3      0.63      0.00
  -22    2    3      1.76      0.00
  -21    2    3     -0.64      0.00
  -20    2    3     -1.10      0.00
  -19    2    3     -0.67      0.00
  -18    2    3     -0.37      0.00
  -17    2    3      0.32      0.00
  -16    2    3      0.02      0.00
  -15    2    3      0.95      0.00
  -14    2    3     -2.55      0.00
  -13    2    3     -0.26      0.00
  -12    2    3      4.10      0.00
  -11    2    3     -0.87      0.00
  -10    2    3     -0.73      0.00
   -9    2    3      4.18      0.00
   -8    2    3      0.49      0.00
   -7    2    3     -2.68      0.00
   -6    2    3      3.43      0.00
   -5    2    3      5.85      0.00
   -4    2    3    -42.78      0.00
   -3    2    3      2.41      0.00
   -2    2    3     -1.88      0.00
   -1    2    3      5.44      0.00
    0    2    3     77.45      0.00
    1    2    3      4.96      0.00
    2    2    3    -31.86      0.00
    3    2    3      4.01      0.00
    4    2    3     -2.22      0.00
    5    2    3     -0.52      0.00
    6    2    3     -5.84      0.00
    7    2    3      9.36      0.00
    8    2    3    -10.39      0.00
    9    2    3     -0.01      0.00
   10    2    3      1.46      0.00
   11    2    3      1.78      0.00
   12    2    3     -1.84      0.00
   13    2    3      0.99      0.00
   14    2    3     -0.37      0.00
   15    2    3      1.84      0.00
   16    2    3      0.75      0.00
   17    2    3      1.16      0.00
   18    2    3      0.07      0.00
   19    2    3      1.19      0.00
   20    2    3      1.77      0.00
   21    2    3      0.24      0.00
   22    2    3     -0.61      0.00
   23    2    3      1.53      0.00
  -25    3    3     -0.60      0.00
  -24    3    3     -0.74      0.00
  -23    3    3     -0.61      0.00
  -22    3    3     -0.45      0.00
  -21    3    3      0.32      0.00
  -20    3    3      0.93      0.00
  -19    3    3      0.58      0.00
  -18    3    3     -0.47      0.00
  -17    3    3     -1.26      0.00
  -16    3    3     -1.01      0.00
  -15    3    3      0.34      0.00
  -14    3    3     -1.68      0.00
  -13    3    3     -3.64      0.00
  -12    3    3      1.51      0.00
  -11    3    3     -1.42      0.00
  -10    3    3     -1.04      0.00
   -9    3    3      4.16      0.00
   -8    3    3     -1.74      0.00
   -7    3    3      3.84      0.00
   -6    3    3     -0.71      0.00
   -5    3    3     35.17      0.00
   -4    3    3      1.89      0.00
   -2    3    3     -1.65      0.00
   -1    3    3    -20.00      0.00
    0    3    3     -5.85      0.00
    1    3    3     -3.62      0.00
    2    3    3      1.73      0.00
    3    3    3     47.53      0.00
    4    3    3      3.88      0.00
    5    3    3      6.70      0.00
    6    3    3     -3.53      0.00
    7    3    3     17.48      0.00
    8    3    3     -2.25      0.00
    9    3    3      5.40      0.00
   10    3    3     -3.58      0.00
   11    3    3      1.49      0.00
   12    3    3     -1.19      0.00
   13    3    3      1.32      0.00
   14    3    3     -1.23      0.00
   15    3    3     -1.44      0.00
   16    3    3     -1.61      0.00
   17    3    3     -0.06      0.00
   18    3    3     -0.90      0.00
   19    3    3     -1.64      0.00
   20    3    3     -0.87      0.00
   21    3    3      0.95      0.00
   22    3    3     -0.33      0.00
   23    3    3     -0.87      0.00
  -25    4    3      0.20      0.00
  -24    4    3      2.19      0.00
  -23    4    3      0.60      0.00
  -22    4    3     -2.25      0.00
  -21    4    3      0.06      0.00
  -20    4    3      0.36      0.00
  -19    4    3     -0.59      0.00
  -18    4    3      0.44      0.00
  -17    4    3      0.82      0.00
  -16    4    3     -1.24      0.00
  -15    4    3      1.22      0.00
  -14    4    3      4.41      0.00
  -13    4    3      0.93      0.00
  -12    4    3      0.17      0.00
  -11    4    3     -0.85      0.00
  -10    4    3     -2.24      0.00
   -9    4    3     -0.93      0.00
   -8    4    3     -9.40      0.00
   -7    4    3      7.78      0.00
   -6    4    3    -18.49      0.00
   -5    4    3     -4.38      0.00
   -4    4    3    -56.89      0.00
   -3    4    3     -1.31      0.00
   -2    4    3    -10.14      0.00
   -1    4    3      7.81      0.00
    0    4    3     -2.17      0.00
    1    4    3     -0.37      0.00
    2    4    3    -11.99      0.00
    3    4    3     -8.36      0.00
    4    4    3    -25.27      0.00
    5    4    3      3.78      0.00
    6    4    3    -13.81      0.00
    7    4    3     -3.70      0.00
    8    4    3     -6.08      0.00
    9    4    3      3.71      0.00
   10    4    3     -6.00      0.00
   11    4    3      1.16      0.00
   12    4    3     -1.17      0.00
   13    4    3     -1.08      0.00
   14    4    3     -2.16      0.00
   15    4    3     -0.21      0.00
   16    4    3      0.45      0.00
   17    4    3      0.65      0.00
   18    4    3      0.96      0.00
   19    4    3     -0.29      0.00
   20    4    3     -1.72      0.00
   21    4    3     -0.29      0.00
   22    4    3      0.03      0.00
   23    4    3      0.43      0.00
  -24    5    3      0.34      0.00
  -23    5    3     -0.09      0.00
  -22    5    3     -0.91      0.00
  -21    5    3      1.22      0.00
  -20    5    3      0.41      0.00
  -19    5    3      0.03      0.00
  -18    5    3     -0.52      0.00
  -17    5    3      0.97      0.00
  -16    5    3     -0.74      0.00
  -15    5    3     -0.94      0.00
  -14    5    3      0.03      0.00
  -13    5    3     -0.12      0.00
  -12    5    3     -0.31      0.00
  -11    5    3      2.67      0.00
  -10    5    3     -0.15      0.00
   -9    5    3      2.84      0.00
   -8    5    3      2.40      0.00
   -7    5    3     19.50      0.00
   -6    5    3     -6.06      0.00
   -5    5    3     37.58      0.00
   -4    5    3      3.13      0.00
   -3    5    3      5.39      0.00
   -2    5    3     -1.78      0.00
   -1    5    3     21.18      0.00
    0    5    3     -1.77      0.00
    1    5    3    -27.17      0.00
    2    5    3      4.10      0.00
    3    5    3      5.67      0.00
    4    5    3      1.12      0.00
    5    5    3     23.80      0.00
    6    5    3     -0.51      0.00
    7    5    3      2.33      0.00
    8    5    3      0.23      0.00
    9    5    3      3.26      0.00
   10    5    3      0.18      0.00
   11    5    3      5.24      0.00
   12    5    3      0.34      0.00
   13    5    3      0.07      0.00
   14    5    3      1.94      0.00
   15    5    3      2.07      0.00
   16    5    3     -0.63      0.00
   17    5    3     -0.70      0.00
   18    5    3     -0.18      0.00
   19    5    3      0.24      0.00
   20    5    3      1.26      0.00
   21    5    3      2.48      0.00
   22    5    3      0.51      0.00
   23    5    3     -1.32      0.00
  -24    6    3      0.68      0.00
  -23    6    3      0.49      0.00
  -22    6    3     -0.16      0.00
  -21    6    3     -0.70      0.00
  -20    6    3     -0.88      0.00
  -19    6    3      1.35      0.00
  -18    6    3     -1.27      0.00
  -17    6    3      0.02      0.00
  -16    6    3     -0.17      0.00
  -15    6    3     -0.50      0.00
  -14    6    3      0.20      0.00
  -13    6    3     -0.09      0.00
  -12    6    3     -1.56      0.00
  -11    6    3      0.20      0.00
  -10    6    3     -1.95      0.00
   -9    6    3     -3.64      0.00
   -8    6    3     -1.46      0.00
   -7    6    3     -1.30      0.00
   -6    6    3    -38.31      0.00
   -5    6    3      2.25      0.00
   -4    6    3     -1.54      0.00
   -3    6    3     -1.29      0.00
   -2    6    3    -13.92      0.00
   -1    6    3     -1.58      0.00
    0    6    3      3.02      0.00
    1    6    3     -3.05      0.00
    2    6    3     28.44      0.00
    3    6    3     -0.08      0.00
    4    6    3    -25.39      0.00
    5    6    3      3.04      0.00
    6    6    3    -15.42      0.00
    7    6    3      1.80      0.00
    8    6    3     -2.38      0.00
    9    6    3     -1.62      0.00
   10    6    3     -2.98      0.00
   11    6    3     -0.25      0.00
   12    6    3      0.56      0.00
   13    6    3     -0.20      0.00
   14    6    3      0.13      0.00
   15    6    3      0.83      0.00
   16    6    3      0.01      0.00
   17    6    3      0.90      0.00
   18    6    3      0.92      0.00
   19    6    3      0.06      0.00
   20    6    3     -1.41      0.00
   21    6    3     -0.53      0.00
   22    6    3     -1.68      0.00
   23    6    3      0.18      0.00
  -24    7    3     -0.83      0.00
  -23    7    3     -0.31      0.00
  -22    7    3      1.64      0.00
  -21    7    3      0.56      0.00
  -20    7    3     -0.91      0.00
  -19    7    3      0.81      0.00
  -18    7    3     -0.18      0.00
  -17    7    3      1.67      0.00
  -16    7    3      0.47      0.00
  -15    7    3     -0.74      0.00
  -14    7    3      1.13      0.00
  -13    7    3     -0.52      0.00
  -12    7    3     -0.65      0.00
  -11    7    3     -0.77      0.00
  -10    7    3      4.16      0.00
   -9    7    3     -3.50      0.00
   -8    7    3      0.71      0.00
   -7    7    3     10.34      0.00
   -6    7    3      3.03      0.00
   -5    7    3     12.84      0.00
   -4    7    3     -2.84      0.00
   -3    7    3      5.36      0.00
   -2    7    3      1.01      0.00
   -1    7    3     -2.10      0.00
    0    7    3      3.43      0.00
    1    7    3      0.10      0.00
    2    7    3      0.03      0.00
    3    7    3     -6.25      0.00
    4    7    3     -4.77      0.00
    5    7    3     29.34      0.00
    6    7    3     -3.94      0.00
    7    7    3     11.59      0.00
    8    7    3      0.20      0.00
    9    7    3      3.29      0.00
   10    7    3      1.10      0.00
   11    7    3     -2.58      0.00
   12    7    3      0.46      0.00
   13    7    3     -1.25      0.00
   14    7    3     -1.96      0.00
   15    7    3     -0.71      0.00
   16    7    3     -0.61      0.00
   17    7    3     -2.13      0.00
   18    7    3     -0.78      0.00
   19    7    3      1.14      0.00
   20    7    3      0.25      0.00
   21    7    3      1.58      0.00
   22    7    3     -0.69      0.00
  -23    8    3     -1.41      0.00
  -22    8    3      0.75      0.00
  -21    8    3      0.18      0.00
  -20    8    3     -1.16      0.00
  -19    8    3      0.00      0.00
  -18    8    3     -1.15      0.00
  -17    8    3      0.43      0.00
  -16    8    3      1.11      0.00
  -15    8    3      0.06      0.00
  -14    8    3     -0.81      0.00
  -13    8    3     -1.63      0.00
  -12    8    3      2.96      0.00
  -11    8    3     -0.65      0.00
  -10    8    3      6.66      0.00
   -9    8    3     -1.65      0.00
   -8    8    3     -2.92      0.00
   -7    8    3     -3.88      0.00
   -6    8    3      0.58      0.00
   -5    8    3      1.59      0.00
   -4    8    3     -2.50      0.00
   -3    8    3      2.71      0.00
   -2    8    3      3.35      0.00
   -1    8    3     -4.40      0.00
    0    8    3     -0.40      0.00
    1    8    3     -0.79      0.00
    2    8    3     -3.13      0.00
    3    8    3      5.30      0.00
    4    8    3     -3.73      0.00
    5    8    3     -0.09      0.00
    6    8    3    -21.99      0.00
    7    8    3      3.08      0.00
    8    8    3     -6.57      0.00
    9    8    3     -1.48      0.00
   10    8    3      0.89      0.00
   11    8    3     -2.02      0.00
   12    8    3      0.38      0.00
   13    8    3      1.78      0.00
   14    8    3      1.80      0.00
   15    8    3      1.06      0.00
   16    8    3      0.83      0.00
   17    8    3      0.30      0.00
   18    8    3      0.55      0.00
   19    8    3      0.11      0.00
   20    8    3     -1.63      0.00
   21    8    3     -0.11      0.00
   22    8    3     -0.89      0.00
  -23    9    3     -0.79      0.00
  -22    9    3      0.47      0.00
  -21    9    3     -0.20      0.00
  -20    9    3     -0.62      0.00
  -19    9    3      2.08      0.00
  -18    9    3     -0.59      0.00
  -17    9    3     -1.36      0.00
  -16    9    3     -1.19      0.00
  -15    9    3      0.24      0.00
  -14    9    3     -1.00      0.00
  -13    9    3     -0.95      0.00
  -12    9    3      2.70      0.00
  -11    9    3     -5.64      0.00
  -10    9    3     -0.59      0.00
   -9    9    3     -1.48      0.00
   -8    9    3      3.01      0.00
   -7    9    3      2.72      0.00
   -6    9    3      2.00      0.00
   -5    9    3     -3.23      0.00
   -4    9    3     -2.64      0.00
   -3    9    3     -2.80      0.00
   -2    9    3      1.79      0.00
   -1    9    3     -0.77      0.00
    0    9    3      4.54      0.00
    1    9    3      1.49      0.00
    2    9    3     -1.57      0.00
    3    9    3      4.50      0.00
    4    9    3     -0.32      0.00
    5    9    3      0.71      0.00
    6    9    3     -0.43      0.00
    7    9    3     14.44      0.00
    8    9    3      1.00      0.00
    9    9    3      0.95      0.00
   10    9    3      1.92      0.00
   11    9    3      0.43      0.00
   12    9    3     -0.90      0.00
   13    9    3      0.38      0.00
   14    9    3     -2.00      0.00
   15    9    3     -0.57      0.00
   16    9    3     -0.83      0.00
   17    9    3      0.08      0.00
   18    9    3      0.04      0.00
   19    9    3      0.60      0.00
   20    9    3     -0.38      0.00
   21    9    3      0.66      0.00
   22    9    3      0.64      0.00
  -23   10    3      0.40      0.00
  -22   10    3      0.00      0.00
  -21   10    3      0.25      0.00
  -20   10    3     -1.02      0.00
  -19   10    3      0.87      0.00
  -18   10    3     -0.30      0.00
  -17   10    3      0.59      0.00
  -16   10    3     -0.82      0.00
  -15   10    3      1.85      0.00
  -14   10    3      1.11      0.00
  -13   10    3     -0.54      0.00
  -12   10    3      2.81      0.00
  -11   10    3     -1.59      0.00
  -10   10    3      3.19      0.00
   -9   10    3     -0.58      0.00
   -8   10    3     -3.06      0.00
   -7   10    3     -1.04      0.00
   -6   10    3      1.62      0.00
   -5   10    3     -0.37      0.00
   -4   10    3     -3.53      0.00
   -3   10    3      1.17      0.00
   -2   10    3      4.01      0.00
   -1   10    3     -2.97      0.00
    0   10    3     -3.26      0.00
    1   10    3     -2.12      0.00
    2   10    3     -5.60      0.00
    3   10    3     -1.73      0.00
    4   10    3      2.88      0.00
    5   10    3      3.27      0.00
    6   10    3     -2.05      0.00
    7   10    3     -2.33      0.00
    8   10    3     -6.87      0.00
    9   10    3     -2.37      0.00
   10   10    3      1.30      0.00
   11   10    3      0.69      0.00
   12   10    3     -0.63      0.00
   13   10    3      1.61      0.00
   14   10    3     -1.89      0.00
   15   10    3      1.60      0.00
   16   10    3      0.63      0.00
   17   10    3      0.06      0.00
   18   10    3     -0.74      0.00
   19   10    3      0.36      0.00
   20   10    3     -1.53      0.00
   21   10    3      0.03      0.00
  -22   11    3     -1.11      0.00
  -21   11    3      0.99      0.00
  -20   11    3      0.12      0.00
  -19   11    3      0.24      0.00
  -18   11    3     -0.19      0.00
  -17   11    3      1.02      0.00
  -16   11    3     -0.77      0.00
  -15   11    3      0.85      0.00
  -14   11    3      0.80      0.00
  -13   11    3     -1.12      0.00
  -12   11    3      0.42      0.00
  -11   11    3     -4.10      0.00
  -10   11    3      0.82      0.00
   -9   11    3      1.41      0.00
   -8   11    3      0.97      0.00
   -7   11    3     -2.45      0.00
   -6   11    3     -2.14      0.00
   -5   11    3      1.35      0.00
   -4   11    3      0.09      0.00
   -3   11    3     -1.11      0.00
   -2   11    3     -0.13      0.00
   -1   11    3      0.39      0.00
    0   11    3      2.47      0.00
    1   11    3      4.23      0.00
    2   11    3      2.24      0.00
    3   11    3     -1.23      0.00
    4   11    3     -0.94      0.00
    5   11    3     -2.53      0.00
    6   11    3     -1.18      0.00
    7   11    3      1.25      0.00
    8   11    3      2.05      0.00
    9   11    3     -0.71      0.00
   10   11    3      1.20      0.00
   11   11    3     -0.91      0.00
   12   11    3     -0.74      0.00
   13   11    3      0.44      0.00
   14   11    3     -1.36      0.00
   15   11    3      0.20      0.00
   16   11    3      0.39      0.00
   17   11    3     -0.32      0.00
   18   11    3     -0.13      0.00
   19   11    3      1.85      0.00
   20   11    3      0.03      0.00
   21   11    3     -0.26      0.00
  -21   12    3      0.00      0.00
  -20   12    3     -0.55      0.00
  -19   12    3      0.16      0.00
  -18   12    3      0.35      0.00
  -17   12    3      0.07      0.00
  -16   12    3     -1.17      0.00
  -15   12    3     -1.05      0.00
  -14   12    3     -0.60      0.00
  -13   12    3     -0.16      0.00
  -12   12    3      1.33      0.00
  -11   12    3     -0.89      0.00
  -10   12    3     -0.29      0.00
   -9   12    3     -0.63      0.00
   -8   12    3      3.12      0.00
   -7   12    3      2.66      0.00
   -6   12    3     -0.30      0.00
   -5   12    3      0.76      0.00
   -4   12    3      5.99      0.00
   -3   12    3     -1.53      0.00
   -2   12    3     -0.45      0.00
   -1   12    3     -0.89      0.00
    0   12    3      0.10      0.00
    1   12    3     -3.33      0.00
    2   12    3      2.67      0.00
    3   12    3     -2.42      0.00
    4   12    3      0.94      0.00
    5   12    3      1.10      0.00
    6   12    3      4.15      0.00
    7   12    3      0.62      0.00
    8   12    3      0.05      0.00
    9   12    3     -0.86      0.00
   10   12    3      2.02      0.00
   11   12    3     -0.70      0.00
   12   12    3      1.64      0.00
   13   12    3      1.20      0.00
   14   12    3      0.74      0.00
   15   12    3     -0.48      0.00
   16   12    3      0.81      0.00
   17   12    3     -0.24      0.00
   18   12    3     -0.69      0.00
   19   12    3     -0.26      0.00
   20   12    3      0.05      0.00
  -21   13    3     -0.36      0.00
  -20   13    3     -0.20      0.00
  -19   13    3     -0.94      0.00
  -18   13    3     -0.66      0.00
  -17   13    3      0.57      0.00
  -16   13    3      0.70      0.00
  -15   13    3      0.59      0.00
  -14   13    3      0.47      0.00
  -13   13    3      0.78      0.00
  -12   13    3     -0.97      0.00
  -11   13    3      1.36      0.00
  -10   13    3      2.11      0.00
   -9   13    3     -0.34      0.00
   -8   13    3     -3.53      0.00
   -7   13    3     -0.51      0.00
   -6   13    3     -2.31      0.00
   -5   13    3     -3.85      0.00
   -4   13    3      0.58      0.00
   -3   13    3     -2.52      0.00
   -2   13    3      1.64      0.00
   -1   13    3     -1.47      0.00
    0   13    3      0.67      0.00
    1   13    3     -2.32      0.00
    2   13    3      3.36      0.00
    3   13    3     -2.00      0.00
    4   13    3      0.78      0.00
    5   13    3     -1.97      0.00
    6   13    3     -1.69      0.00
    7   13    3     -2.01      0.00
    8   13    3     -1.03      0.00
    9   13    3      1.89      0.00
   10   13    3      0.63      0.00
   11   13    3     -2.89      0.00
   12   13    3     -0.08      0.00
   13   13    3     -0.50      0.00
   14   13    3     -0.75      0.00
   15   13    3     -0.28      0.00
   16   13    3      0.66      0.00
   17   13    3     -0.82      0.00
   18   13    3     -0.30      0.00
   19   13    3      0.32      0.00
   20   13    3      0.28      0.00
  -20   14    3      0.58      0.00
  -19   14    3     -0.24      0.00
  -18   14    3      0.26      0.00
  -17   14    3      0.62      0.00
  -16   14    3     -0.56      0.00
  -15   14    3     -1.01      0.00
  -14   14    3     -1.35      0.00
  -13   14    3      1.42      0.00
  -12   14    3     -1.02      0.00
  -11   14    3     -0.20      0.00
  -10   14    3     -0.92      0.00
   -9   14    3      0.43      0.00
   -8   14    3     -0.71      0.00
   -7   14    3      3.05      0.00
   -6   14    3      2.33      0.00
   -5   14    3      2.13      0.00
   -4   14    3      1.63      0.00
   -3   14    3      0.40      0.00
   -2   14    3      1.54      0.00
   -1   14    3      0.05      0.00
    0   14    3      1.74      0.00
    1   14    3     -0.05      0.00
    2   14    3      0.62      0.00
    3   14    3      1.48      0.00
    4   14    3      2.22      0.00
    5   14    3     -0.21      0.00
    6   14    3     -0.99      0.00
    7   14    3      2.28      0.00
    8   14    3     -0.53      0.00
    9   14    3     -0.37      0.00
   10   14    3     -0.62      0.00
   11   14    3     -0.73      0.00
   12   14    3     -0.55      0.00
   13   14    3      0.41      0.00
   14   14    3     -0.46      0.00
   15   14    3      0.20      0.00
   16   14    3     -0.08      0.00
   17   14    3     -0.26      0.00
   18   14    3      0.38      0.00
   19   14    3      0.99      0.00
  -20   15    3     -0.07      0.00
  -19   15    3     -0.01      0.00
  -18   15    3      0.36      0.00
  -17   15    3     -0.11      0.00
  -16   15    3      0.57      0.00
  -15   15    3      0.61      0.00
  -14   15    3     -1.26      0.00
  -13   15    3      0.88      0.00
  -12   15    3     -0.27      0.00
  -11   15    3      1.34      0.00
  -10   15    3     -0.01      0.00
   -9   15    3     -0.97      0.00
   -8   15    3     -0.50      0.00
   -7   15    3     -0.80      0.00
   -6   15    3     -0.45      0.00
   -5   15    3     -1.54      0.00
   -4   15    3     -1.20      0.00
   -3   15    3     -1.76      0.00
   -2   15    3     -0.77      0.00
   -1   15    3     -0.23      0.00
    0   15    3      0.66      0.00
    1   15    3     -1.44      0.00
    2   15    3     -1.89      0.00
    3   15    3      0.19      0.00
    4   15    3     -2.18      0.00
    5   15    3     -0.85      0.00
    6   15    3      0.20      0.00
    7   15    3      1.38      0.00
    8   15    3     -0.47      0.00
    9   15    3     -0.54      0.00
   10   15    3      1.28      0.00
   11   15    3      1.93      0.00
   12   15    3     -1.23      0.00
   13   15    3      1.31      0.00
   14   15    3      0.60      0.00
   15   15    3     -0.37      0.00
   16   15    3     -0.95      0.00
   17   15    3     -0.19      0.00
   18   15    3     -0.20      0.00
  -19   16    3     -0.04      0.00
  -18   16    3     -0.12      0.00
  -17   16    3     -0.57      0.00
  -16   16    3      0.31      0.00
  -15   16    3      0.08      0.00
  -14   16    3     -0.33      0.00
  -13   16    3      1.13      0.00
  -12   16    3     -1.25      0.00
  -11   16    3     -0.39      0.00
  -10   16    3      0.07      0.00
   -9   16    3     -0.29      0.00
   -8   16    3      0.44      0.00
   -7   16    3     -1.23      0.00
   -6   16    3      2.08      0.00
   -5   16    3     -1.63      0.00
   -4   16    3      0.41      0.00
   -3   16    3      0.21      0.00
   -2   16    3      1.07      0.00
   -1   16    3     -1.58      0.00
    0   16    3      0.46      0.00
    1   16    3     -0.61      0.00
    2   16    3      0.21      0.00
    3   16    3      0.81      0.00
    4   16    3     -0.03      0.00
    5   16    3      0.91      0.00
    6   16    3      0.54      0.00
    7   16    3     -0.86      0.00
    8   16    3      0.63      0.00
    9   16    3      0.50      0.00
   10   16    3     -0.99      0.00
   11   16    3      0.86      0.00
   12   16    3     -0.93      0.00
   13   16    3      0.89      0.00
   14   16    3      0.17      0.00
   15   16    3      0.34      0.00
   16   16    3      1.72      0.00
   17   16    3      0.87      0.00
  -18   17    3      0.05      0.00
  -17   17    3      0.04      0.00
  -16   17    3      0.43      0.00
  -15   17    3      1.14      0.00
  -14   17    3     -0.08      0.00
  -13   17    3     -0.19      0.00
  -12   17    3      0.06      0.00
  -11   17    3      0.81      0.00
  -10   17    3      0.56      0.00
   -9   17    3      1.44      0.00
   -8   17    3      0.81      0.00
   -7   17    3     -1.28      0.00
   -6   17    3      1.78      0.00
   -5   17    3     -0.24      0.00
   -4   17    3     -0.24      0.00
   -3   17    3      0.17      0.00
   -2   17    3      0.69      0.00
   -1   17    3     -0.77      0.00
    0   17    3      0.77      0.00
    1   17    3      0.96      0.00
    2   17    3     -0.29      0.00
    3   17    3     -1.05      0.00
    4   17    3      0.77      0.00
    5   17    3      0.84      0.00
    6   17    3     -0.19      0.00
    7   17    3     -1.49      0.00
    8   17    3     -0.14      0.00
    9   17    3      1.04      0.00
   10   17    3     -0.85      0.00
   11   17    3      0.60      0.00
   12   17    3     -0.60      0.00
   13   17    3     -0.13      0.00
   14   17    3     -0.42      0.00
   15   17    3     -1.93      0.00
   16   17    3     -0.33      0.00
  -17   18    3     -0.90      0.00
  -16   18    3     -1.46      0.00
  -15   18    3      0.21      0.00
  -14   18    3     -0.69      0.00
  -13   18    3     -0.52      0.00
  -12   18    3      0.72      0.00
  -11   18    3     -1.03      0.00
  -10   18    3     -2.49      0.00
   -9   18    3     -0.71      0.00
   -8   18    3      1.23      0.00
   -7   18    3     -1.71      0.00
   -6   18    3     -1.17      0.00
   -5   18    3      0.65      0.00
   -4   18    3      0.15      0.00
   -3   18    3      0.88      0.00
   -2   18    3      0.05      0.00
   -1   18    3      1.13      0.00
    0   18    3     -0.81      0.00
    1   18    3      0.60      0.00
    2   18    3      0.69      0.00
    3   18    3     -0.08      0.00
    4   18    3     -0.63      0.00
    5   18    3     -1.37      0.00
    6   18    3      0.78      0.00
    7   18    3      0.38      0.00
    8   18    3     -0.20      0.00
    9   18    3     -1.57      0.00
   10   18    3     -0.87      0.00
   11   18    3      0.26      0.00
   12   18    3      0.51      0.00
   13   18    3     -0.35      0.00
   14   18    3      1.82      0.00
   15   18    3      0.03      0.00
  -16   19    3      0.59      0.00
  -15   19    3      0.76      0.00
  -14   19    3     -0.22      0.00
  -13   19    3     -0.15      0.00
  -12   19    3     -0.27      0.00
  -11   19    3      0.52      0.00
  -10   19    3      1.40      0.00
   -9   19    3      0.00      0.00
   -8   19    3      2.83      0.00
   -7   19    3     -0.09      0.00
   -6   19    3      1.65      0.00
   -5   19    3      0.21      0.00
   -4   19    3     -0.76      0.00
   -3   19    3     -0.30      0.00
   -2   19    3     -0.10      0.00
   -1   19    3      0.24      0.00
    0   19    3     -1.07      0.00
    1   19    3     -1.06      0.00
    2   19    3      0.64      0.00
    3   19    3      0.23      0.00
    4   19    3      0.19      0.00
    5   19    3      0.21      0.00
    6   19    3      1.31      0.00
    7   19    3     -1.61      0.00
    8   19    3      1.42      0.00
    9   19    3      0.41      0.00
   10   19    3      1.21      0.00
   11   19    3     -0.72      0.00
   12   19    3     -0.16      0.00
   13   19    3     -2.62      0.00
   14   19    3     -0.66      0.00
  -14   20    3      0.37      0.00
  -13   20    3      1.38      0.00
  -12   20    3     -0.82      0.00
  -11   20    3      0.35      0.00
  -10   20    3      0.24      0.00
   -9   20    3     -1.83      0.00
   -8   20    3     -0.42      0.00
   -7   20    3     -5.36      0.00
   -6   20    3      0.01      0.00
   -5   20    3     -0.13      0.00
   -4   20    3      0.98      0.00
   -3   20    3     -1.21      0.00
   -2   20    3     -0.13      0.00
   -1   20    3     -0.86      0.00
    0   20    3      1.17      0.00
    1   20    3     -1.07      0.00
    2   20    3      0.96      0.00
    3   20    3     -0.49      0.00
    4   20    3     -1.17      0.00
    5   20    3      0.72      0.00
    6   20    3      1.17      0.00
    7   20    3     -1.33      0.00
    8   20    3      1.18      0.00
    9   20    3     -0.30      0.00
   10   20    3      0.10      0.00
   11   20    3      0.79      0.00
   12   20    3      2.30      0.00
   13   20    3      1.59      0.00
  -13   21    3      0.62      0.00
  -12   21    3     -0.41      0.00
  -11   21    3      0.82      0.00
  -10   21    3     -0.74      0.00
   -9   21    3     -0.07      0.00
   -8   21    3      4.36      0.00
   -7   21    3      1.32      0.00
   -6   21    3      2.16      0.00
   -5   21    3     -0.64      0.00
   -4   21    3      0.68      0.00
   -3   21    3     -0.40      0.00
   -2   21    3      0.35      0.00
   -1   21    3     -0.14      0.00
    0   21    3      1.94      0.00
    1   21    3     -0.28      0.00
    2   21    3      1.62      0.00
    3   21    3     -0.06      0.00
    4   21    3     -1.13      0.00
    5   21    3      0.64      0.00
    6   21    3     -1.28      0.00
    7   21    3     -1.13      0.00
    8   21    3      0.77      0.00
    9   21    3     -0.08      0.00
   10   21    3     -2.07      0.00
   11   21    3     -0.55      0.00
  -11   22    3      1.01      0.00
  -10   22    3      0.64      0.00
   -9   22    3     -3.20      0.00
   -8   22    3     -1.59      0.00
   -7   22    3     -0.56      0.00
   -6   22    3     -0.01      0.00
   -5   22    3     -2.02      0.00
   -4   22    3      0.35      0.00
   -3   22    3      1.60      0.00
   -2   22    3     -0.80      0.00
   -1   22    3     -1.15      0.00
    0   22    3     -0.55      0.00
    1   22    3     -2.04      0.00
    2   22    3     -0.40      0.00
    3   22    3     -1.47      0.00
    4   22    3      0.89      0.00
    5   22    3      1.92      0.00
    6   22    3     -0.08      0.00
    7   22    3     -0.94      0.00
    8   22    3      0.74      0.00
    9   22    3      1.33      0.00
   -8   23    3      1.22      0.00
   -7   23    3      0.59      0.00
   -6   23    3      0.53      0.00
   -5   23    3     -0.68      0.00
   -4   23    3     -0.06      0.00
   -3   23    3      0.54      0.00
   -2   23    3     -0.52      0.00
   -1   23    3      1.72      0.00
    0   23    3      1.84      0.00
    1   23    3     -0.56      0.00
    2   23    3      1.82      0.00
    3   23    3      0.11      0.00
    4   23    3      0.78      0.00
    5   23    3     -2.69      0.00
    6   23    3      0.26      0.00
    7   23    3      0.58      0.00
   -4   24    3     -0.77      0.00
   -3   24    3     -0.41      0.00
   -2   24    3     -0.65      0.00
   -1   24    3     -0.59      0.00
    0   24    3     -0.22      0.00
    1   24    3     -1.26      0.00
    2   24    3      0.18      0.00
    3   24    3     -0.38      0.00
  -25    0    4     -0.32      0.00
  -24    0    4     -0.43      0.00
  -23    0    4      0.69      0.00
  -22    0    4      1.05      0.00
  -21    0    4     -2.49      0.00
  -20    0    4     -2.29      0.00
  -19    0    4     -0.60      0.00
  -18    0    4     -1.84      0.00
  -17    0    4     -0.68      0.00
  -16    0    4     -0.21      0.00
  -15    0    4     -0.79      0.00
  -14    0    4     -1.11      0.00
  -13    0    4     -2.77      0.00
  -12    0    4      3.95      0.00
  -11    0    4     -3.93      0.00
  -10    0    4     -1.46      0.00
   -9    0    4      3.58      0.00
   -8    0    4      6.67      0.00
   -7    0    4     -5.34      0.00
   -6    0    4     -1.39      0.00
   -5    0    4      6.45      0.00
   -4    0    4    -40.04      0.00
   -3    0    4      2.57      0.00
   -2    0    4     47.85      0.00
   -1    0    4      2.12      0.00
    0    0    4    108.44      0.00
    1    0    4      0.46      0.00
    3    0    4      2.82      0.00
    4    0    4     18.68      0.00
    5    0    4      0.05      0.00
    6    0    4      4.54      0.00
    7    0    4     10.52      0.00
    8    0    4     -6.73      0.00
    9    0    4     -2.67      0.00
   10    0    4      3.88      0.00
   11    0    4     -0.46      0.00
   12    0    4     -6.02      0.00
   13    0    4     -2.30      0.00
   14    0    4     -2.28      0.00
   15    0    4     -0.25      0.00
   16    0    4     -1.90      0.00
   17    0    4      0.24      0.00
   18    0    4     -2.79      0.00
   19    0    4      0.38      0.00
   20    0    4      0.97      0.00
   21    0    4     -1.96      0.00
   22    0    4     -1.31      0.00
   23    0    4     -0.04      0.00
  -25    1    4      0.04      0.00
  -24    1    4     -0.53      0.00
  -23    1    4     -0.66      0.00
  -22    1    4      0.36      0.00
  -21    1    4      1.34      0.00
  -20    1    4      1.41      0.00
  -19    1    4      0.50      0.00
  -18    1    4     -0.35      0.00
  -17    1    4      0.46      0.00
  -16    1    4      0.48      0.00
  -15    1    4      0.05      0.00
  -14    1    4      0.18      0.00
  -13    1    4     -5.33      0.00
  -12    1    4      2.54      0.00
  -11    1    4     -2.15      0.00
  -10    1    4      2.49      0.00
   -9    1    4     -1.06      0.00
   -8    1    4     -0.65      0.00
   -7    1    4     -5.01      0.00
   -6    1    4     -0.22      0.00
   -5    1    4     16.66      0.00
   -4    1    4      1.04      0.00
   -3    1    4     29.88      0.00
   -2    1    4     -1.72      0.00
   -1    1    4    -99.54      0.00
    0    1    4     -1.67      0.00
    1    1    4    -36.58      0.00
    2    1    4      3.92      0.00
    3    1    4    -20.62      0.00
    4    1    4     -0.72      0.00
    5    1    4     -7.18      0.00
    6    1    4     -6.12      0.00
    7    1    4      2.38      0.00
    8    1    4     -2.44      0.00
    9    1    4      0.50      0.00
   10    1    4     -0.90      0.00
   11    1    4     -0.69      0.00
   12    1    4      0.76      0.00
   13    1    4      3.21      0.00
   14    1    4     -0.02      0.00
   15    1    4      0.71      0.00
   16    1    4     -0.54      0.00
   17    1    4      1.64      0.00
   18    1    4     -0.61      0.00
   19    1    4      0.47      0.00
   20    1    4      0.50      0.00
   21    1    4      0.41      0.00
   22    1    4      0.77      0.00
   23    1    4     -0.14      0.00
  -25    2    4      0.04      0.00
  -24    2    4      1.36      0.00
  -23    2    4      0.14      0.00
  -22    2    4     -1.51      0.00
  -21    2    4      0.24      0.00
  -20    2    4      0.31      0.00
  -19    2    4     -0.54      0.00
  -18    2    4      1.26      0.00
  -17    2    4      1.21      0.00
  -16    2    4      0.60      0.00
  -15    2    4      1.17      0.00
  -14    2    4      6.36      0.00
  -13    2    4      0.37      0.00
  -12    2    4      4.82      0.00
  -11    2    4     -1.15      0.00
  -10    2    4      5.71      0.00
   -9    2    4     -2.99      0.00
   -8    2    4     -0.73      0.00
   -7    2    4      4.01      0.00
   -6    2    4     -3.16      0.00
   -5    2    4     -4.02      0.00
   -4    2    4    -21.12      0.00
   -3    2    4     -3.10      0.00
   -2    2    4     18.24      0.00
   -1    2    4      2.55      0.00
    0    2    4     42.88      0.00
    1    2    4     -3.39      0.00
    2    2    4     19.18      0.00
    3    2    4     -5.42      0.00
    4    2    4      9.95      0.00
    5    2    4      4.78      0.00
    6    2    4     -1.16      0.00
    7    2    4     -0.03      0.00
    8    2    4      5.07      0.00
    9    2    4      4.27      0.00
   10    2    4     -0.97      0.00
   11    2    4      1.11      0.00
   12    2    4      1.63      0.00
   13    2    4      0.22      0.00
   14    2    4     -0.63      0.00
   15    2    4      0.47      0.00
   16    2    4     -0.40      0.00
   17    2    4      1.22      0.00
   18    2    4      0.61      0.00
   19    2    4     -0.28      0.00
   20    2    4     -1.74      0.00
   21    2    4     -0.55      0.00
   22    2    4      0.66      0.00
   23    2    4      0.05      0.00
  -25    3    4     -1.14      0.00
  -24    3    4      0.65      0.00
  -23    3    4      1.03      0.00
  -22    3    4     -0.51      0.00
  -21    3    4     -0.61      0.00
  -20    3    4      0.57      0.00
  -19    3    4     -0.30      0.00
  -18    3    4     -0.23      0.00
  -17    3    4     -1.22      0.00
  -16    3    4     -1.86      0.00
  -15    3    4     -4.06      0.00
  -14    3    4     -1.07      0.00
  -13    3    4     -2.16      0.00
  -12    3    4     -0.33      0.00
  -11    3    4     -4.28      0.00
  -10    3    4     -1.34      0.00
   -9    3    4     -5.15      0.00
   -8    3    4      1.47      0.00
   -7    3    4      7.28      0.00
   -6    3    4     -3.25      0.00
   -5    3    4     13.90      0.00
   -4    3    4     -0.24      0.00
   -3    3    4    -40.44      0.00
   -2    3    4     -1.09      0.00
   -1    3    4     26.60      0.00
    0    3    4      0.45      0.00
    1    3    4    -63.89      0.00
    2    3    4      0.52      0.00
    3    3    4     -6.75      0.00
    4    3    4     -1.02      0.00
    5    3    4     -6.09      0.00
    6    3    4     -0.52      0.00
    7    3    4     -7.18      0.00
    8    3    4     -1.02      0.00
    9    3    4     -4.64      0.00
   10    3    4     -0.68      0.00
   11    3    4      1.84      0.00
   12    3    4      0.47      0.00
   13    3    4     -1.09      0.00
   14    3    4      1.62      0.00
   15    3    4      1.55      0.00
   16    3    4     -0.30      0.00
   17    3    4      0.22      0.00
   18    3    4      0.47      0.00
   19    3    4      0.05      0.00
   20    3    4      1.16      0.00
   21    3    4      1.25      0.00
   22    3    4      0.78      0.00
   23    3    4     -2.00      0.00
  -25    4    4     -0.58      0.00
  -24    4    4     -0.01      0.00
  -23    4    4     -0.16      0.00
  -22    4    4     -0.66      0.00
  -21    4    4     -1.06      0.00
  -20    4    4      1.25      0.00
  -19    4    4      0.38      0.00
  -18    4    4     -0.33      0.00
  -17    4    4      0.07      0.00
  -16    4    4      0.27      0.00
  -15    4    4      0.67      0.00
  -14    4    4      0.59      0.00
  -13    4    4      1.47      0.00
  -12    4    4     -1.51      0.00
  -11    4    4      2.06      0.00
  -10    4    4     -0.58      0.00
   -9    4    4     -3.05      0.00
   -8    4    4     -0.79      0.00
   -7    4    4      3.28      0.00
   -6    4    4    -20.37      0.00
   -5    4    4      2.01      0.00
   -4    4    4     30.59      0.00
   -3    4    4      4.32      0.00
   -2    4    4      3.28      0.00
   -1    4    4      0.17      0.00
    0    4    4      5.74      0.00
    1    4    4      0.83      0.00
    2    4    4     50.68      0.00
    3    4    4      2.17      0.00
    4    4    4     -3.73      0.00
    5    4    4      5.45      0.00
    6    4    4      7.02      0.00
    7    4    4     -1.51      0.00
    8    4    4      5.53      0.00
    9    4    4     -1.77      0.00
   10    4    4     -0.59      0.00
   11    4    4     -1.60      0.00
   12    4    4      0.72      0.00
   13    4    4     -1.36      0.00
   14    4    4     -2.50      0.00
   15    4    4     -0.20      0.00
   16    4    4     -1.32      0.00
   17    4    4     -1.12      0.00
   18    4    4      0.36      0.00
   19    4    4     -1.16      0.00
   20    4    4     -0.52      0.00
   21    4    4     -0.46      0.00
   22    4    4      0.61      0.00
   23    4    4     -0.68      0.00
  -25    5    4      0.74      0.00
  -24    5    4      0.37      0.00
  -23    5    4      0.50      0.00
  -22    5    4      1.67      0.00
  -21    5    4      0.20      0.00
  -20    5    4     -0.60      0.00
  -19    5    4     -0.56      0.00
  -18    5    4      0.16      0.00
  -17    5    4      1.61      0.00
  -16    5    4     -0.37      0.00
  -15    5    4      0.90      0.00
  -14    5    4      0.27      0.00
  -13    5    4      2.93      0.00
  -12    5    4     -3.52      0.00
  -11    5    4      3.31      0.00
  -10    5    4      2.31      0.00
   -9    5    4      2.44      0.00
   -8    5    4      1.16      0.00
   -7    5    4     14.02      0.00
   -6    5    4     -0.20      0.00
   -5    5    4     -8.30      0.00
   -4    5    4     -4.41      0.00
   -3    5    4     -4.72      0.00
   -2    5    4     -1.15      0.00
   -1    5    4     -1.82      0.00
    0    5    4      2.16      0.00
    1    5    4      0.38      0.00
    2    5    4     -3.22      0.00
    3    5    4    -21.87      0.00
    4    5    4     -6.60      0.00
    5    5    4     14.90      0.00
    6    5    4     -2.45      0.00
    7    5    4     -1.74      0.00
    8    5    4      1.34      0.00
    9    5    4      0.89      0.00
   10    5    4      2.62      0.00
   11    5    4     -1.56      0.00
   12    5    4     -0.45      0.00
   13    5    4      0.46      0.00
   14    5    4     -2.31      0.00
   15    5    4      2.38      0.00
   16    5    4     -0.13      0.00
   17    5    4     -1.42      0.00
   18    5    4      0.34      0.00
   19    5    4      0.59      0.00
   20    5    4      0.24      0.00
   21    5    4     -0.69      0.00
   22    5    4     -0.93      0.00
  -24    6    4     -2.54      0.00
  -23    6    4     -1.87      0.00
  -22    6    4      0.30      0.00
  -21    6    4      0.41      0.00
  -20    6    4     -1.13      0.00
  -19    6    4      0.07      0.00
  -18    6    4     -1.11      0.00
  -17    6    4      0.68      0.00
  -16    6    4      0.94      0.00
  -15    6    4      0.25      0.00
  -14    6    4     -3.64      0.00
  -13    6    4      0.63      0.00
  -12    6    4     -1.68      0.00
  -11    6    4      1.19      0.00
  -10    6    4     -0.15      0.00
   -9    6    4      1.76      0.00
   -8    6    4     -5.47      0.00
   -7    6    4     -6.29      0.00
   -6    6    4      0.10      0.00
   -5    6    4      6.10      0.00
   -4    6    4      9.68      0.00
   -3    6    4      3.72      0.00
   -2    6    4     -2.44      0.00
   -1    6    4     -3.21      0.00
    0    6    4    -16.51      0.00
    1    6    4      1.68      0.00
    2    6    4     -6.28      0.00
    3    6    4     10.04      0.00
    4    6    4     -1.89      0.00
    5    6    4     -0.50      0.00
    6    6    4    -12.48      0.00
    7    6    4      4.05      0.00
    8    6    4     -4.42      0.00
    9    6    4     -1.86      0.00
   10    6    4      1.45      0.00
   11    6    4     -0.32      0.00
   12    6    4     -1.15      0.00
   13    6    4      4.75      0.00
   14    6    4      0.17      0.00
   15    6    4      2.00      0.00
   16    6    4     -0.02      0.00
   17    6    4      0.43      0.00
   18    6    4     -0.21      0.00
   19    6    4      0.50      0.00
   20    6    4      0.56      0.00
   21    6    4      1.34      0.00
   22    6    4     -0.49      0.00
  -23    7    4      1.82      0.00
  -22    7    4      0.37      0.00
  -21    7    4      0.73      0.00
  -20    7    4     -0.89      0.00
  -19    7    4      1.36      0.00
  -18    7    4     -0.37      0.00
  -17    7    4     -1.68      0.00
  -16    7    4     -0.43      0.00
  -15    7    4      1.04      0.00
  -14    7    4     -1.45      0.00
  -13    7    4      0.52      0.00
  -12    7    4      0.13      0.00
  -11    7    4     -0.88      0.00
  -10    7    4     -2.30      0.00
   -9    7    4      3.81      0.00
   -8    7    4     -0.64      0.00
   -7    7    4     -4.16      0.00
   -6    7    4      0.84      0.00
   -5    7    4     -9.32      0.00
   -4    7    4     -6.50      0.00
   -3    7    4     -6.68      0.00
   -2    7    4      0.10      0.00
   -1    7    4      3.33      0.00
    0    7    4     -0.79      0.00
    1    7    4     21.18      0.00
    2    7    4     -6.82      0.00
    3    7    4      5.69      0.00
    4    7    4     -1.66      0.00
    5    7    4     -3.64      0.00
    6    7    4     -2.22      0.00
    7    7    4     11.78      0.00
    8    7    4      0.23      0.00
    9    7    4      2.66      0.00
   10    7    4      0.33      0.00
   11    7    4      1.46      0.00
   12    7    4     -2.75      0.00
   13    7    4      1.89      0.00
   14    7    4     -3.78      0.00
   15    7    4      0.21      0.00
   16    7    4     -0.13      0.00
   17    7    4      0.83      0.00
   18    7    4     -0.14      0.00
   19    7    4      0.34      0.00
   20    7    4     -1.81      0.00
   21    7    4     -0.59      0.00
   22    7    4     -0.94      0.00
  -23    8    4      1.28      0.00
  -22    8    4     -1.82      0.00
  -21    8    4      1.28      0.00
  -20    8    4     -0.92      0.00
  -19    8    4      0.51      0.00
  -18    8    4      2.09      0.00
  -17    8    4     -0.14      0.00
  -16    8    4     -0.07      0.00
  -15    8    4      1.38      0.00
  -14    8    4      0.98      0.00
  -13    8    4     -0.04      0.00
  -12    8    4      0.65      0.00
  -11    8    4      0.56      0.00
  -10    8    4     -3.04      0.00
   -9    8    4      0.92      0.00
   -8    8    4     -7.57      0.00
   -7    8    4      2.28      0.00
   -6    8    4     12.21      0.00
   -5    8    4      0.23      0.00
   -4    8    4     -1.25      0.00
   -3    8    4      2.57      0.00
   -2    8    4      9.66      0.00
   -1    8    4     -0.55      0.00
    0    8    4     -8.54      0.00
    1    8    4      3.40      0.00
    2    8    4    -19.20      0.00
    3    8    4      0.34      0.00
    4    8    4     11.57      0.00
    5    8    4      2.70      0.00
    6    8    4     -2.34      0.00
    7    8    4     -1.74      0.00
    8    8    4     -7.83      0.00
    9    8    4     -0.37      0.00
   10    8    4     -3.11      0.00
   11    8    4      1.62      0.00
   12    8    4     -3.62      0.00
   13    8    4      2.43      0.00
   14    8    4     -2.35      0.00
   15    8    4      1.09      0.00
   16    8    4     -0.98      0.00
   17    8    4     -0.63      0.00
   18    8    4     -0.46      0.00
   19    8    4      1.31      0.00
   20    8    4     -0.62      0.00
   21    8    4      1.33      0.00
   22    8    4      1.73      0.00
  -23    9    4      0.92      0.00
  -22    9    4     -2.60      0.00
  -21    9    4      1.23      0.00
  -20    9    4     -0.44      0.00
  -19    9    4     -1.02      0.00
  -18    9    4      0.24      0.00
  -17    9    4     -0.97      0.00
  -16    9    4      0.21      0.00
  -15    9    4     -1.29      0.00
  -14    9    4      0.27      0.00
  -13    9    4     -0.33      0.00
  -12    9    4      1.15      0.00
  -11    9    4      1.76      0.00
  -10    9    4     -1.23      0.00
   -9    9    4      8.38      0.00
   -8    9    4      0.32      0.00
   -7    9    4      3.27      0.00
   -6    9    4     -2.26      0.00
   -5    9    4      1.23      0.00
   -4    9    4      0.47      0.00
   -3    9    4     -2.53      0.00
   -2    9    4     -1.20      0.00
   -1    9    4      5.30      0.00
    0    9    4     -0.38      0.00
    1    9    4     11.06      0.00
    2    9    4     -0.44      0.00
    3    9    4      5.73      0.00
    4    9    4     -2.84      0.00
    5    9    4     -5.14      0.00
    6    9    4      1.28      0.00
    7    9    4      5.25      0.00
    8    9    4      0.73      0.00
    9    9    4      3.59      0.00
   10    9    4     -0.06      0.00
   11    9    4      4.41      0.00
   12    9    4     -1.52      0.00
   13    9    4      2.91      0.00
   14    9    4     -0.48      0.00
   15    9    4      0.96      0.00
   16    9    4      0.30      0.00
   17    9    4      1.32      0.00
   18    9    4     -0.32      0.00
   19    9    4      0.92      0.00
   20    9    4     -1.39      0.00
   21    9    4     -1.30      0.00
  -23   10    4      1.53      0.00
  -22   10    4     -0.61      0.00
  -21   10    4      0.24      0.00
  -20   10    4      0.27      0.00
  -19   10    4      0.24      0.00
  -18   10    4      0.65      0.00
  -17   10    4     -0.75      0.00
  -16   10    4      0.36      0.00
  -15   10    4     -2.32      0.00
  -14   10    4      1.84      0.00
  -13   10    4      0.05      0.00
  -12   10    4     -1.09      0.00
  -11   10    4     -2.13      0.00
  -10   10    4     -6.64      0.00
   -9   10    4     -0.31      0.00
   -8   10    4     -1.32      0.00
   -7   10    4      2.01      0.00
   -6   10    4     -7.09      0.00
   -5   10    4      0.34      0.00
   -4   10    4      3.22      0.00
   -3   10    4     -0.79      0.00
   -2   10    4     -6.51      0.00
   -1   10    4      3.30      0.00
    0   10    4     -8.11      0.00
    1   10    4      0.57      0.00
    2   10    4     -4.61      0.00
    3   10    4      0.64      0.00
    4   10    4     -8.16      0.00
    5   10    4      1.77      0.00
    6   10    4      3.75      0.00
    7   10    4     -0.87      0.00
    8   10    4     -3.83      0.00
    9   10    4     -0.70      0.00
   10   10    4     -3.06      0.00
   11   10    4     -0.13      0.00
   12   10    4     -0.70      0.00
   13   10    4      0.25      0.00
   14   10    4     -1.21      0.00
   15   10    4     -0.75      0.00
   16   10    4     -0.29      0.00
   17   10    4     -0.02      0.00
   18   10    4     -2.18      0.00
   19   10    4      0.41      0.00
   20   10    4      0.90      0.00
   21   10    4      0.76      0.00
  -22   11    4      0.15      0.00
  -21   11    4      0.21      0.00
  -20   11    4      0.26      0.00
  -19   11    4     -1.48      0.00
  -18   11    4     -0.37      0.00
  -17   11    4      0.09      0.00
  -16   11    4      1.45      0.00
  -15   11    4     -1.43      0.00
  -14   11    4      1.90      0.00
  -13   11    4     -0.91      0.00
  -12   11    4     -0.10      0.00
  -11   11    4      3.48      0.00
  -10   11    4      4.44      0.00
   -9   11    4      2.19      0.00
   -8   11    4     -1.60      0.00
   -7   11    4      0.33      0.00
   -6   11    4     -0.77      0.00
   -5   11    4     -2.25      0.00
   -4   11    4      1.86      0.00
   -3   11    4      2.16      0.00
   -2   11    4     -0.45      0.00
   -1   11    4      3.55      0.00
    0   11    4     -2.87      0.00
    1   11    4      3.76      0.00
    2   11    4      0.40      0.00
    3   11    4      5.52      0.00
    4   11    4      0.89      0.00
    5   11    4      3.07      0.00
    6   11    4     -0.32      0.00
    7   11    4     -2.95      0.00
    8   11    4     -0.11      0.00
    9   11    4      4.33      0.00
   10   11    4      0.53      0.00
   11   11    4     -1.13      0.00
   12   11    4      0.69      0.00
   13   11    4     -0.41      0.00
   14   11    4     -0.10      0.00
   15   11    4      0.17      0.00
   16   11    4      0.39      0.00
   17   11    4      0.75      0.00
   18   11    4     -0.16      0.00
   19   11    4      0.29      0.00
   20   11    4     -0.08      0.00
  -22   12    4      0.37      0.00
  -21   12    4      0.10      0.00
  -20   12    4      0.76      0.00
  -19   12    4     -0.24      0.00
  -18   12    4      0.76      0.00
  -17   12    4      0.62      0.00
  -16   12    4      1.77      0.00
  -15   12    4     -0.95      0.00
  -14   12    4      0.88      0.00
  -13   12    4     -0.20      0.00
  -12   12    4      0.15      0.00
  -11   12    4     -2.36      0.00
  -10   12    4     -1.03      0.00
   -9   12    4     -2.01      0.00
   -8   12    4      0.50      0.00
   -7   12    4      0.58      0.00
   -6   12    4      2.37      0.00
   -5   12    4     -0.56      0.00
   -4   12    4      2.39      0.00
   -3   12    4     -1.11      0.00
   -2   12    4     -2.28      0.00
   -1   12    4      0.57      0.00
    0   12    4     -0.94      0.00
    1   12    4      0.44      0.00
    2   12    4     -3.17      0.00
    3   12    4      0.25      0.00
    4   12    4     -2.25      0.00
    5   12    4     -3.35      0.00
    6   12    4     -1.26      0.00
    7   12    4      1.18      0.00
    8   12    4     -0.52      0.00
    9   12    4      0.61      0.00
   10   12    4     -1.01      0.00
   11   12    4     -1.14      0.00
   12   12    4     -0.52      0.00
   13   12    4     -0.08      0.00
   14   12    4      1.03      0.00
   15   12    4      0.19      0.00
   16   12    4     -0.90      0.00
   17   12    4     -0.26      0.00
   18   12    4      0.16      0.00
   19   12    4      0.00      0.00
   20   12    4      0.64      0.00
  -21   13    4     -1.02      0.00
  -20   13    4      0.06      0.00
  -19   13    4      0.10      0.00
  -18   13    4     -0.34      0.00
  -17   13    4     -1.27      0.00
  -16   13    4      0.33      0.00
  -15   13    4     -1.51      0.00
  -14   13    4     -1.66      0.00
  -13   13    4     -1.63      0.00
  -12   13    4      1.20      0.00
  -11   13    4     -0.01      0.00
  -10   13    4      1.47      0.00
   -9   13    4     -3.43      0.00
   -8   13    4     -0.11      0.00
   -7   13    4     -0.91      0.00
   -6   13    4      0.21      0.00
   -5   13    4     -2.54      0.00
   -4   13    4     -0.91      0.00
   -3   13    4     -0.30      0.00
   -2   13    4      0.20      0.00
   -1   13    4      1.16      0.00
    0   13    4     -0.58      0.00
    1   13    4      0.15      0.00
    2   13    4     -0.91      0.00
    3   13    4      2.18      0.00
    4   13    4      1.07      0.00
    5   13    4      1.71      0.00
    6   13    4      1.53      0.00
    7   13    4      0.31      0.00
    8   13    4     -0.82      0.00
    9   13    4      1.15      0.00
   10   13    4      1.10      0.00
   11   13    4      1.94      0.00
   12   13    4      0.37      0.00
   13   13    4      0.95      0.00
   14   13    4      1.00      0.00
   15   13    4      0.38      0.00
   16   13    4      0.03      0.00
   17   13    4      0.61      0.00
   18   13    4      0.96      0.00
   19   13    4     -1.26      0.00
  -21   14    4     -0.04      0.00
  -20   14    4      0.49      0.00
  -19   14    4     -0.08      0.00
  -18   14    4     -0.36      0.00
  -17   14    4     -0.18      0.00
  -16   14    4      0.87      0.00
  -15   14    4      1.23      0.00
  -14   14    4      1.30      0.00
  -13   14    4      0.89      0.00
  -12   14    4      0.52      0.00
  -11   14    4      0.20      0.00
  -10   14    4      3.54      0.00
   -9   14    4      0.73      0.00
   -8   14    4      1.10      0.00
   -7   14    4     -0.72      0.00
   -6   14    4      3.97      0.00
   -5   14    4      0.99      0.00
   -4   14    4     -0.69      0.00
   -3   14    4      0.31      0.00
   -2   14    4      1.14      0.00
   -1   14    4     -1.15      0.00
    0   14    4      0.82      0.00
    1   14    4     -0.33      0.00
    2   14    4     -0.58      0.00
    3   14    4     -0.56      0.00
    4   14    4     -0.72      0.00
    5   14    4     -1.20      0.00
    6   14    4     -0.31      0.00
    7   14    4     -0.77      0.00
    8   14    4      1.68      0.00
    9   14    4     -0.35      0.00
   10   14    4     -2.19      0.00
   11   14    4      0.04      0.00
   12   14    4     -1.08      0.00
   13   14    4     -1.47      0.00
   14   14    4     -1.24      0.00
   15   14    4     -0.27      0.00
   16   14    4     -0.28      0.00
   17   14    4     -1.28      0.00
   18   14    4      0.54      0.00
   19   14    4     -0.32      0.00
  -20   15    4     -0.67      0.00
  -19   15    4      0.50      0.00
  -18   15    4      0.50      0.00
  -17   15    4      0.04      0.00
  -16   15    4     -0.87      0.00
  -15   15    4      0.46      0.00
  -14   15    4     -0.97      0.00
  -13   15    4     -0.35      0.00
  -12   15    4     -0.63      0.00
  -11   15    4     -1.20      0.00
  -10   15    4     -2.85      0.00
   -9   15    4      0.33      0.00
   -8   15    4      0.03      0.00
   -7   15    4     -2.61      0.00
   -6   15    4     -0.12      0.00
   -5   15    4      0.27      0.00
   -4   15    4     -0.17      0.00
   -3   15    4     -1.20      0.00
   -2   15    4      1.45      0.00
   -1   15    4     -1.06      0.00
    0   15    4      3.46      0.00
    1   15    4     -0.19      0.00
    2   15    4      2.17      0.00
    3   15    4     -0.75      0.00
    4   15    4      2.20      0.00
    5   15    4     -0.10      0.00
    6   15    4      0.67      0.00
    7   15    4     -1.65      0.00
    8   15    4     -0.53      0.00
    9   15    4     -1.23      0.00
   10   15    4     -1.44      0.00
   11   15    4      1.12      0.00
   12   15    4     -0.28      0.00
   13   15    4      0.40      0.00
   14   15    4      0.72      0.00
   15   15    4     -0.33      0.00
   16   15    4      0.21      0.00
   17   15    4      0.86      0.00
   18   15    4      1.00      0.00
  -19   16    4      1.01      0.00
  -18   16    4     -0.83      0.00
  -17   16    4     -0.66      0.00
  -16   16    4     -1.30      0.00
  -15   16    4      0.78      0.00
  -14   16    4     -0.61      0.00
  -13   16    4     -0.06      0.00
  -12   16    4      0.31      0.00
  -11   16    4      1.61      0.00
  -10   16    4     -2.65      0.00
   -9   16    4      2.10      0.00
   -8   16    4      0.55      0.00
   -7   16    4      2.07      0.00
   -6   16    4     -2.22      0.00
   -5   16    4      1.49      0.00
   -4   16    4      0.60      0.00
   -3   16    4      0.46      0.00
   -2   16    4      0.33      0.00
   -1   16    4     -1.28      0.00
    0   16    4     -0.82      0.00
    1   16    4     -2.28      0.00
    2   16    4      1.05      0.00
    3   16    4     -3.99      0.00
    4   16    4     -0.92      0.00
    5   16    4     -0.58      0.00
    6   16    4      1.58      0.00
    7   16    4      0.99      0.00
    8   16    4      0.37      0.00
    9   16    4      1.64      0.00
   10   16    4      0.20      0.00
   11   16    4      1.24      0.00
   12   16    4      0.09      0.00
   13   16    4     -0.16      0.00
   14   16    4      0.72      0.00
   15   16    4     -0.81      0.00
   16   16    4     -1.59      0.00
   17   16    4      0.15      0.00
  -18   17    4     -0.24      0.00
  -17   17    4      1.28      0.00
  -16   17    4      0.86      0.00
  -15   17    4      1.31      0.00
  -14   17    4      0.99      0.00
  -13   17    4      0.34      0.00
  -12   17    4     -0.62      0.00
  -11   17    4      1.05      0.00
  -10   17    4     -0.63      0.00
   -9   17    4      1.16      0.00
   -8   17    4     -2.22      0.00
   -7   17    4      3.06      0.00
   -6   17    4     -3.99      0.00
   -5   17    4     -0.20      0.00
   -4   17    4     -3.50      0.00
   -3   17    4      1.30      0.00
   -2   17    4     -1.14      0.00
   -1   17    4      0.44      0.00
    0   17    4     -1.28      0.00
    1   17    4      0.59      0.00
    2   17    4      2.24      0.00
    3   17    4      0.63      0.00
    4   17    4      2.25      0.00
    5   17    4      0.97      0.00
    6   17    4     -0.91      0.00
    7   17    4     -0.95      0.00
    8   17    4      0.01      0.00
    9   17    4      0.89      0.00
   10   17    4     -0.49      0.00
   11   17    4     -0.76      0.00
   12   17    4      1.28      0.00
   13   17    4     -1.34      0.00
   14   17    4      0.35      0.00
   15   17    4      1.66      0.00
   16   17    4      0.68      0.00
  -17   18    4     -0.92      0.00
  -16   18    4     -0.68      0.00
  -15   18    4     -1.45      0.00
  -14   18    4     -0.59      0.00
  -13   18    4     -0.16      0.00
  -12   18    4     -0.59      0.00
  -11   18    4      0.05      0.00
  -10   18    4      0.22      0.00
   -9   18    4      0.52      0.00
   -8   18    4     -2.10      0.00
   -7   18    4      0.75      0.00
   -6   18    4     -1.15      0.00
   -5   18    4      4.69      0.00
   -4   18    4      0.07      0.00
   -3   18    4      1.28      0.00
   -2   18    4     -0.87      0.00
   -1   18    4      1.45      0.00
    0   18    4     -0.17      0.00
    1   18    4     -0.78      0.00
    2   18    4     -0.87      0.00
    3   18    4     -1.17      0.00
    4   18    4     -1.47      0.00
    5   18    4     -0.68      0.00
    6   18    4     -0.49      0.00
    7   18    4     -0.21      0.00
    8   18    4      0.39      0.00
    9   18    4     -1.52      0.00
   10   18    4      0.47      0.00
   11   18    4     -0.87      0.00
   12   18    4      2.16      0.00
   13   18    4     -0.54      0.00
   14   18    4     -0.09      0.00
   15   18    4      0.09      0.00
  -16   19    4      1.09      0.00
  -15   19    4     -1.04      0.00
  -14   19    4      0.20      0.00
  -13   19    4      1.26      0.00
  -12   19    4      0.24      0.00
  -11   19    4     -0.15      0.00
  -10   19    4     -0.63      0.00
   -9   19    4      0.37      0.00
   -8   19    4      1.85      0.00
   -7   19    4      1.30      0.00
   -6   19    4     -1.71      0.00
   -5   19    4      0.56      0.00
   -4   19    4      0.09      0.00
   -3   19    4     -0.72      0.00
   -2   19    4     -0.33      0.00
   -1   19    4      0.29      0.00
    0   19    4      1.39      0.00
    1   19    4      0.01      0.00
    2   19    4      2.06      0.00
    3   19    4      2.05      0.00
    4   19    4     -0.76      0.00
    5   19    4      1.28      0.00
    6   19    4      0.23      0.00
    7   19    4      0.49      0.00
    8   19    4      1.05      0.00
    9   19    4     -1.13      0.00
   10   19    4      0.47      0.00
   11   19    4     -1.52      0.00
   12   19    4     -0.68      0.00
   13   19    4     -1.04      0.00
   14   19    4     -0.56      0.00
  -14   20    4      0.06      0.00
  -13   20    4     -0.85      0.00
  -12   20    4     -1.00      0.00
  -11   20    4      0.88      0.00
  -10   20    4      1.26      0.00
   -9   20    4     -2.26      0.00
   -8   20    4     -2.02      0.00
   -7   20    4      0.99      0.00
   -6   20    4     -0.29      0.00
   -5   20    4     -1.54      0.00
   -4   20    4      0.48      0.00
   -3   20    4      0.54      0.00
   -2   20    4     -0.31      0.00
   -1   20    4     -1.18      0.00
    0   20    4      0.24      0.00
    1   20    4     -1.57      0.00
    2   20    4     -2.08      0.00
    3   20    4     -0.89      0.00
    4   20    4     -1.65      0.00
    5   20    4      2.05      0.00
    6   20    4     -1.80      0.00
    7   20    4     -1.71      0.00
    8   20    4      0.24      0.00
    9   20    4      1.19      0.00
   10   20    4      1.06      0.00
   11   20    4      0.06      0.00
   12   20    4      0.19      0.00
  -13   21    4      0.14      0.00
  -12   21    4      0.79      0.00
  -11   21    4     -1.14      0.00
  -10   21    4      1.93      0.00
   -9   21    4      0.12      0.00
   -8   21    4     -0.63      0.00
   -7   21    4      0.90      0.00
   -6   21    4      0.68      0.00
   -5   21    4     -0.39      0.00
   -4   21    4     -0.10      0.00
   -3   21    4      0.20      0.00
   -2   21    4     -0.45      0.00
   -1   21    4      0.48      0.00
    0   21    4      0.34      0.00
    1   21    4      1.44      0.00
    2   21    4      0.59      0.00
    3   21    4      1.89      0.00
    4   21    4      0.06      0.00
    5   21    4      0.47      0.00
    6   21    4      0.54      0.00
    7   21    4      1.36      0.00
    8   21    4      0.64      0.00
    9   21    4     -1.47      0.00
   10   21    4     -0.41      0.00
   11   21    4      0.09      0.00
  -11   22    4     -2.09      0.00
  -10   22    4      0.29      0.00
   -9   22    4     -0.78      0.00
   -8   22    4      0.20      0.00
   -7   22    4      1.00      0.00
   -6   22    4      0.43      0.00
   -5   22    4     -0.51      0.00
   -4   22    4     -0.91      0.00
   -3   22    4     -0.36      0.00
   -2   22    4      0.39      0.00
   -1   22    4      0.86      0.00
    0   22    4     -1.05      0.00
    1   22    4      0.28      0.00
    2   22    4     -1.92      0.00
    3   22    4      0.12      0.00
    4   22    4      0.93      0.00
    5   22    4     -2.06      0.00
    6   22    4     -0.77      0.00
    7   22    4     -0.59      0.00
    8   22    4      0.98      0.00
    9   22    4     -1.09      0.00
   -9   23    4      0.53      0.00
   -8   23    4     -0.60      0.00
   -7   23    4     -0.75      0.00
   -6   23    4     -1.14      0.00
   -5   23    4      1.01      0.00
   -4   23    4      1.70      0.00
   -3   23    4     -0.01      0.00
   -2   23    4      0.38      0.00
   -1   23    4     -0.02      0.00
    0   23    4     -0.51      0.00
    1   23    4      1.12      0.00
    2   23    4     -1.72      0.00
    3   23    4      0.48      0.00
    4   23    4      0.79      0.00
    5   23    4     -0.13      0.00
    6   23    4      1.57      0.00
   -4   24    4     -0.20      0.00
   -3   24    4     -2.12      0.00
   -2   24    4      0.22      0.00
   -1   24    4     -0.33      0.00
    0   24    4     -0.49      0.00
    1   24    4      1.20      0.00
    2   24    4     -0.75      0.00
  -25    1    5     -1.12      0.00
  -24    1    5      0.36      0.00
  -23    1    5      1.42      0.00
  -22    1    5     -1.43      0.00
  -21    1    5     -1.79      0.00
  -20    1    5     -0.32      0.00
  -19    1    5     -0.88      0.00
  -18    1    5      0.23      0.00
  -17    1    5     -2.32      0.00
  -16    1    5     -1.41      0.00
  -15    1    5     -4.62      0.00
  -14    1    5     -0.74      0.00
  -13    1    5     -0.87      0.00
  -12    1    5     -0.45      0.00
  -11    1    5     -6.44      0.00
  -10    1    5     -0.69      0.00
   -9    1    5     -5.30      0.00
   -8    1    5      0.52      0.00
   -7    1    5     -4.48      0.00
   -6    1    5      2.98      0.00
   -5    1    5    -13.27      0.00
   -4    1    5      1.56      0.00
   -3    1    5    -52.87      0.00
   -2    1    5      3.19      0.00
   -1    1    5     51.43      0.00
    0    1    5      4.71      0.00
    1    1    5    -32.21      0.00
    2    1    5     -0.80      0.00
    3    1    5      6.23      0.00
    4    1    5     -1.36      0.00
    5    1    5     -9.44      0.00
    6    1    5      2.62      0.00
    7    1    5     -7.79      0.00
    8    1    5     -1.75      0.00
    9    1    5     -3.23      0.00
   10    1    5     -1.72      0.00
   11    1    5     -2.87      0.00
   12    1    5     -1.54      0.00
   13    1    5     -3.73      0.00
   14    1    5     -0.43      0.00
   15    1    5     -1.22      0.00
   16    1    5     -1.12      0.00
   17    1    5     -0.96      0.00
   18    1    5     -0.53      0.00
   19    1    5      0.68      0.00
   20    1    5     -0.99      0.00
   21    1    5      0.71      0.00
   22    1    5     -0.37      0.00
   23    1    5     -0.40      0.00
  -25    2    5      0.21      0.00
  -24    2    5      0.06      0.00
  -23    2    5     -0.44      0.00
  -22    2    5     -0.69      0.00
  -21    2    5      1.13      0.00
  -20    2    5      2.19      0.00
  -19    2    5     -0.60      0.00
  -18    2    5      2.15      0.00
  -17    2    5     -0.29      0.00
  -16    2    5      1.97      0.00
  -15    2    5     -0.13      0.00
  -14    2    5      2.13      0.00
  -13    2    5      0.95      0.00
  -12    2    5      2.12      0.00
  -11    2    5      2.45      0.00
  -10    2    5      5.50      0.00
   -9    2    5     -4.46      0.00
   -8    2    5      1.00      0.00
   -7    2    5      3.96      0.00
   -6    2    5     11.11      0.00
   -5    2    5     -3.72      0.00
   -4    2    5     67.28      0.00
   -3    2    5     -1.22      0.00
   -2    2    5     -4.57      0.00
   -1    2    5     -4.12      0.00
    0    2    5     -2.97      0.00
    1    2    5     -0.29      0.00
    2    2    5     22.82      0.00
    3    2    5      0.02      0.00
    4    2    5      7.71      0.00
    5    2    5      3.50      0.00
    6    2    5     12.21      0.00
    7    2    5     -4.90      0.00
    8    2    5      9.46      0.00
    9    2    5      1.23      0.00
   10    2    5     -0.72      0.00
   11    2    5     -1.32      0.00
   12    2    5      5.98      0.00
   13    2    5     -0.50      0.00
   14    2    5      0.28      0.00
   15    2    5      0.11      0.00
   16    2    5     -0.15      0.00
   17    2    5     -0.41      0.00
   18    2    5      0.47      0.00
   19    2    5     -0.03      0.00
   20    2    5     -1.85      0.00
   21    2    5      1.48      0.00
   22    2    5      0.45      0.00
   23    2    5     -0.05      0.00
  -25    3    5      0.13      0.00
  -24    3    5      0.90      0.00
  -23    3    5      0.49      0.00
  -22    3    5      1.47      0.00
  -21    3    5     -0.93      0.00
  -20    3    5     -0.58      0.00
  -19    3    5     -1.14      0.00
  -18    3    5      1.82      0.00
  -17    3    5     -0.26      0.00
  -16    3    5      0.77      0.00
  -15    3    5      0.31      0.00
  -14    3    5      2.28      0.00
  -13    3    5      3.18      0.00
  -12    3    5     -1.63      0.00
  -11    3    5      2.14      0.00
  -10    3    5      1.26      0.00
   -9    3    5      1.06      0.00
   -8    3    5      1.57      0.00
   -7    3    5      5.08      0.00
   -6    3    5      0.55      0.00
   -5    3    5    -41.68      0.00
   -4    3    5     -1.60      0.00
   -3    3    5    -35.61      0.00
   -2    3    5      3.02      0.00
   -1    3    5      8.58      0.00
    0    3    5      3.97      0.00
    1    3    5     -7.72      0.00
    2    3    5     -2.18      0.00
    3    3    5    -17.23      0.00
    4    3    5     -3.74      0.00
    5    3    5     -5.38      0.00
    6    3    5      2.77      0.00
    7    3    5     -8.48      0.00
    8    3    5      2.75      0.00
    9    3    5     -1.19      0.00
   10    3    5      3.94      0.00
   11    3    5     -1.69      0.00
   12    3    5      1.84      0.00
   13    3    5     -1.07      0.00
   14    3    5      0.71      0.00
   15    3    5      2.25      0.00
   16    3    5      1.15      0.00
   17    3    5     -0.05      0.00
   18    3    5      0.60      0.00
   19    3    5      1.12      0.00
   20    3    5     -0.17      0.00
   21    3    5     -0.33      0.00
   22    3    5     -0.76      0.00
  -25    4    5      0.09      0.00
  -24    4    5     -1.60      0.00
  -23    4    5     -2.35      0.00
  -22    4    5      1.23      0.00
  -21    4    5     -0.79      0.00
  -20    4    5      0.11      0.00
  -19    4    5     -0.19      0.00
  -18    4    5     -1.02      0.00
  -17    4    5     -1.02      0.00
  -16    4    5      0.79      0.00
  -15    4    5     -2.07      0.00
  -14    4    5     -4.59      0.00
  -13    4    5     -1.51      0.00
  -12    4    5     -4.28      0.00
  -11    4    5     -1.40      0.00
  -10    4    5     -6.49      0.00
   -9    4    5      2.02      0.00
   -8    4    5     -3.40      0.00
   -7    4    5     -8.20      0.00
   -6    4    5      8.35      0.00
   -5    4    5      3.42      0.00
   -4    4    5     26.63      0.00
   -3    4    5      0.03      0.00
   -2    4    5     12.80      0.00
   -1    4    5     -6.74      0.00
    0    4    5    -25.62      0.00
    1    4    5     -0.78      0.00
    2    4    5      4.51      0.00
    3    4    5      6.94      0.00
    4    4    5     -0.81      0.00
    5    4    5     -4.32      0.00
    6    4    5      4.57      0.00
    7    4    5      1.05      0.00
    8    4    5     -2.74      0.00
    9    4    5     -4.60      0.00
   10    4    5      3.84      0.00
   11    4    5     -1.50      0.00
   12    4    5     -0.45      0.00
   13    4    5      1.48      0.00
   14    4    5     -0.02      0.00
   15    4    5      0.19      0.00
   16    4    5     -0.04      0.00
   17    4    5     -0.36      0.00
   18    4    5     -1.78      0.00
   19    4    5      0.51      0.00
   20    4    5      1.67      0.00
   21    4    5      0.54      0.00
   22    4    5     -0.58      0.00
  -25    5    5      0.85      0.00
  -24    5    5      0.44      0.00
  -23    5    5     -0.26      0.00
  -22    5    5      1.56      0.00
  -21    5    5      0.73      0.00
  -20    5    5     -0.26      0.00
  -19    5    5      0.03      0.00
  -18    5    5     -0.39      0.00
  -17    5    5     -1.04      0.00
  -16    5    5      1.40      0.00
  -15    5    5      2.44      0.00
  -14    5    5      0.49      0.00
  -13    5    5      0.63      0.00
  -12    5    5      0.99      0.00
  -11    5    5      1.96      0.00
  -10    5    5     -0.49      0.00
   -9    5    5      6.16      0.00
   -8    5    5      0.87      0.00
   -7    5    5    -10.21      0.00
   -6    5    5      1.06      0.00
   -5    5    5    -17.77      0.00
   -4    5    5     -2.27      0.00
   -3    5    5     -2.34      0.00
   -2    5    5      2.50      0.00
   -1    5    5     -9.68      0.00
    0    5    5     -0.51      0.00
    1    5    5     39.23      0.00
    2    5    5     -5.49      0.00
    3    5    5     -2.86      0.00
    4    5    5      2.10      0.00
    5    5    5     -5.71      0.00
    6    5    5     -1.27      0.00
    7    5    5      1.68      0.00
    8    5    5      1.36      0.00
    9    5    5     -1.07      0.00
   10    5    5      0.34      0.00
   11    5    5     -1.75      0.00
   12    5    5     -1.63      0.00
   13    5    5     -0.79      0.00
   14    5    5     -2.55      0.00
   15    5    5     -1.02      0.00
   16    5    5     -0.07      0.00
   17    5    5      0.90      0.00
   18    5    5     -0.43      0.00
   19    5    5     -0.19      0.00
   20    5    5     -1.21      0.00
   21    5    5     -1.35      0.00
   22    5    5     -0.18      0.00
  -24    6    5     -0.64      0.00
  -23    6    5     -0.26      0.00
  -22    6    5     -0.58      0.00
  -21    6    5      0.91      0.00
  -20    6    5     -1.02      0.00
  -19    6    5      0.10      0.00
  -18    6    5      2.66      0.00
  -17    6    5     -0.09      0.00
  -16    6    5     -0.59      0.00
  -15    6    5      0.64      0.00
  -14    6    5      0.74      0.00
  -13    6    5     -0.47      0.00
  -12    6    5      1.24      0.00
  -11    6    5      0.60      0.00
  -10    6    5      0.65      0.00
   -9    6    5      2.26      0.00
   -8    6    5      0.98      0.00
   -7    6    5      2.10      0.00
   -6    6    5     25.62      0.00
   -5    6    5      1.86      0.00
   -4    6    5      4.62      0.00
   -3    6    5      1.21      0.00
   -2    6    5     17.93      0.00
   -1    6    5      2.93      0.00
    0    6    5     -3.57      0.00
    1    6    5      5.56      0.00
    2    6    5    -23.54      0.00
    3    6    5      0.61      0.00
    4    6    5     25.62      0.00
    5    6    5     -0.43      0.00
    6    6    5      4.11      0.00
    7    6    5     -1.63      0.00
    8    6    5      3.35      0.00
    9    6    5      1.20      0.00
   10    6    5      1.54      0.00
   11    6    5      0.57      0.00
   12    6    5     -0.46      0.00
   13    6    5      0.69      0.00
   14    6    5      1.50      0.00
   15    6    5     -0.89      0.00
   16    6    5     -0.70      0.00
   17    6    5      0.05      0.00
   18    6    5      0.25      0.00
   19    6    5      0.78      0.00
   20    6    5      0.59      0.00
   21    6    5      0.24      0.00
   22    6    5      1.80      0.00
  -22    7    5     -2.07      0.00
  -21    7    5      0.23      0.00
  -20    7    5     -0.20      0.00
  -19    7    5     -1.35      0.00
  -18    7    5      0.05      0.00
  -17    7    5     -1.11      0.00
  -16    7    5     -0.15      0.00
  -15    7    5     -1.25      0.00
  -14    7    5     -1.05      0.00
  -13    7    5     -0.47      0.00
  -12    7    5      1.33      0.00
  -11    7    5      0.52      0.00
  -10    7    5     -3.12      0.00
   -9    7    5      0.41      0.00
   -8    7    5     -2.68      0.00
   -7    7    5    -10.55      0.00
   -6    7    5     -1.62      0.00
   -5    7    5     -5.60      0.00
   -4    7    5     -0.17      0.00
   -3    7    5    -20.01      0.00
   -2    7    5     -1.96      0.00
   -1    7    5     -4.07      0.00
    0    7    5     -3.81      0.00
    1    7    5     -2.65      0.00
    2    7    5     -0.13      0.00
    3    7    5     -4.59      0.00
    4    7    5     -1.02      0.00
    5    7    5    -21.99      0.00
    6    7    5      4.09      0.00
    7    7    5     -6.51      0.00
    8    7    5     -0.28      0.00
    9    7    5     -4.17      0.00
   10    7    5     -0.79      0.00
   11    7    5      1.10      0.00
   12    7    5      1.12      0.00
   13    7    5      0.39      0.00
   14    7    5      3.13      0.00
   15    7    5     -0.93      0.00
   16    7    5      1.42      0.00
   17    7    5      1.05      0.00
   18    7    5     -0.24      0.00
   19    7    5     -0.78      0.00
   20    7    5     -0.18      0.00
   21    7    5     -2.43      0.00
   22    7    5      0.41      0.00
  -23    8    5      3.31      0.00
  -22    8    5     -0.86      0.00
  -21    8    5     -0.20      0.00
  -20    8    5      1.40      0.00
  -19    8    5      0.63      0.00
  -18    8    5      0.97      0.00
  -17    8    5     -0.52      0.00
  -16    8    5     -0.32      0.00
  -15    8    5     -0.64      0.00
  -14    8    5      0.92      0.00
  -13    8    5      0.97      0.00
  -12    8    5     -2.09      0.00
  -11    8    5      0.59      0.00
  -10    8    5     -5.78      0.00
   -9    8    5      0.93      0.00
   -8    8    5      2.38      0.00
   -7    8    5      4.64      0.00
   -6    8    5     -1.86      0.00
   -5    8    5     -2.52      0.00
   -4    8    5      6.10      0.00
   -3    8    5     -1.30      0.00
   -2    8    5      1.39      0.00
   -1    8    5      2.80      0.00
    0    8    5      5.66      0.00
    1    8    5      0.63      0.00
    2    8    5      6.91      0.00
    3    8    5     -2.13      0.00
    4    8    5      2.93      0.00
    5    8    5     -0.23      0.00
    6    8    5     16.99      0.00
    7    8    5     -1.82      0.00
    8    8    5      5.76      0.00
    9    8    5      0.64      0.00
   10    8    5      0.06      0.00
   11    8    5     -0.03      0.00
   12    8    5      1.22      0.00
   13    8    5     -4.14      0.00
   14    8    5      0.15      0.00
   15    8    5     -2.11      0.00
   16    8    5      0.01      0.00
   17    8    5     -0.58      0.00
   18    8    5     -0.70      0.00
   19    8    5      0.02      0.00
   20    8    5      2.28      0.00
   21    8    5     -0.36      0.00
  -24    9    5     -0.77      0.00
  -23    9    5     -0.20      0.00
  -22    9    5     -0.80      0.00
  -21    9    5      0.06      0.00
  -20    9    5      0.51      0.00
  -19    9    5     -1.20      0.00
  -18    9    5     -0.35      0.00
  -17    9    5      1.00      0.00
  -16    9    5      0.69      0.00
  -15    9    5      0.07      0.00
  -14    9    5      0.83      0.00
  -13    9    5      2.42      0.00
  -12    9    5     -2.10      0.00
  -11    9    5      5.79      0.00
  -10    9    5      0.12      0.00
   -9    9    5      2.08      0.00
   -8    9    5     -3.25      0.00
   -7    9    5      3.04      0.00
   -6    9    5     -2.05      0.00
   -5    9    5     -2.64      0.00
   -4    9    5      3.50      0.00
   -3    9    5      7.22      0.00
   -2    9    5     -2.18      0.00
   -1    9    5     -0.91      0.00
    0    9    5     -2.15      0.00
    1    9    5     -6.06      0.00
    2    9    5      0.40      0.00
    3    9    5      1.71      0.00
    4    9    5      0.88      0.00
    5    9    5     -3.89      0.00
    6    9    5      0.39      0.00
    7    9    5    -11.60      0.00
    8    9    5     -1.17      0.00
    9    9    5     -1.06      0.00
   10    9    5     -1.25      0.00
   11    9    5     -2.11      0.00
   12    9    5      2.34      0.00
   13    9    5     -1.28      0.00
   14    9    5      2.80      0.00
   15    9    5     -0.40      0.00
   16    9    5     -0.02      0.00
   17    9    5      1.04      0.00
   18    9    5      0.04      0.00
   19    9    5     -0.94      0.00
   20    9    5      0.46      0.00
   21    9    5     -0.33      0.00
  -23   10    5     -0.89      0.00
  -22   10    5      0.42      0.00
  -21   10    5     -0.22      0.00
  -20   10    5      0.48      0.00
  -19   10    5     -0.48      0.00
  -18   10    5     -0.92      0.00
  -17   10    5      0.91      0.00
  -16   10    5      0.85      0.00
  -15   10    5     -1.12      0.00
  -14   10    5     -1.95      0.00
  -13   10    5      1.09      0.00
  -12   10    5     -4.54      0.00
  -11   10    5     -0.37      0.00
  -10   10    5     -3.70      0.00
   -9   10    5      2.35      0.00
   -8   10    5      0.70      0.00
   -7   10    5      1.24      0.00
   -6   10    5     -1.80      0.00
   -5   10    5      0.16      0.00
   -4   10    5      1.00      0.00
   -3   10    5     -0.69      0.00
   -2   10    5     -5.72      0.00
   -1   10    5      3.04      0.00
    0   10    5      2.75      0.00
    1   10    5      0.88      0.00
    2   10    5      3.20      0.00
    3   10    5      1.14      0.00
    4   10    5     -3.20      0.00
    5   10    5     -2.43      0.00
    6   10    5      5.65      0.00
    7   10    5      2.33      0.00
    8   10    5      3.38      0.00
    9   10    5      3.31      0.00
   10   10    5      0.89      0.00
   11   10    5     -0.42      0.00
   12   10    5      0.33      0.00
   13   10    5     -1.24      0.00
   14   10    5      1.65      0.00
   15   10    5     -0.35      0.00
   16   10    5     -0.63      0.00
   17   10    5      1.13      0.00
   18   10    5     -0.43      0.00
   19   10    5     -0.46      0.00
   20   10    5      0.73      0.00
  -22   11    5      1.02      0.00
  -21   11    5     -0.84      0.00
  -20   11    5      0.69      0.00
  -19   11    5      0.81      0.00
  -18   11    5     -0.64      0.00
  -17   11    5     -1.50      0.00
  -16   11    5      0.09      0.00
  -15   11    5     -0.11      0.00
  -14   11    5     -0.47      0.00
  -13   11    5      0.90      0.00
  -12   11    5      0.16      0.00
  -11   11    5      3.45      0.00
  -10   11    5      0.87      0.00
   -9   11    5     -0.46      0.00
   -8   11    5     -1.46      0.00
   -7   11    5      1.12      0.00
   -6   11    5      0.56      0.00
   -5   11    5      0.15      0.00
   -4   11    5     -0.88      0.00
   -3   11    5      3.43      0.00
   -2   11    5      0.54      0.00
   -1   11    5      0.44      0.00
    0   11    5     -2.88      0.00
    1   11    5     -2.33      0.00
    2   11    5     -2.18      0.00
    3   11    5     -0.18      0.00
    4   11    5      1.96      0.00
    5   11    5      2.51      0.00
    6   11    5     -1.01      0.00
    7   11    5     -3.14      0.00
    8   11    5     -3.46      0.00
    9   11    5      2.14      0.00
   10   11    5     -1.56      0.00
   11   11    5      1.53      0.00
   12   11    5      0.36      0.00
   13   11    5     -0.45      0.00
   14   11    5      0.16      0.00
   15   11    5      0.31      0.00
   16   11    5     -0.95      0.00
   17   11    5      0.31      0.00
   18   11    5     -0.05      0.00
   19   11    5     -0.83      0.00
   20   11    5     -0.13      0.00
  -22   12    5     -0.22      0.00
  -21   12    5     -0.28      0.00
  -20   12    5     -0.23      0.00
  -19   12    5     -0.49      0.00
  -18   12    5      0.50      0.00
  -17   12    5     -0.33      0.00
  -16   12    5      1.97      0.00
  -15   12    5      1.42      0.00
  -14   12    5      0.85      0.00
  -13   12    5     -1.75      0.00
  -12   12    5     -0.27      0.00
  -11   12    5      0.74      0.00
  -10   12    5      2.64      0.00
   -9   12    5     -0.54      0.00
   -8   12    5     -3.50      0.00
   -7   12    5     -1.18      0.00
   -6   12    5      1.89      0.00
   -5   12    5      1.03      0.00
   -4   12    5     -6.09      0.00
   -3   12    5      0.98      0.00
   -2   12    5     -0.51      0.00
   -1   12    5      0.56      0.00
    0   12    5      1.51      0.00
    1   12    5      3.23      0.00
    2   12    5     -1.49      0.00
    3   12    5      1.42      0.00
    4   12    5      0.22      0.00
    5   12    5     -0.25      0.00
    6   12    5     -3.37      0.00
    7   12    5      1.38      0.00
    8   12    5      0.13      0.00
    9   12    5      0.75      0.00
   10   12    5     -3.73      0.00
   11   12    5      0.66      0.00
   12   12    5     -1.41      0.00
   13   12    5     -2.01      0.00
   14   12    5     -0.79      0.00
   15   12    5      0.69      0.00
   16   12    5     -1.01      0.00
   17   12    5     -0.71      0.00
   18   12    5      1.32      0.00
   19   12    5      0.04      0.00
  -21   13    5     -0.03      0.00
  -20   13    5     -0.44      0.00
  -19   13    5      0.75      0.00
  -18   13    5      1.06      0.00
  -17   13    5     -1.04      0.00
  -16   13    5     -0.81      0.00
  -15   13    5     -1.56      0.00
  -14   13    5     -0.07      0.00
  -13   13    5     -0.87      0.00
  -12   13    5      1.45      0.00
  -11   13    5     -2.70      0.00
  -10   13    5     -2.56      0.00
   -9   13    5      0.97      0.00
   -8   13    5      2.92      0.00
   -7   13    5     -0.86      0.00
   -6   13    5      0.76      0.00
   -5   13    5      4.69      0.00
   -4   13    5     -0.12      0.00
   -3   13    5      0.17      0.00
   -2   13    5     -1.15      0.00
   -1   13    5     -0.28      0.00
    0   13    5      0.08      0.00
    1   13    5      0.03      0.00
    2   13    5     -1.73      0.00
    3   13    5      0.15      0.00
    4   13    5     -1.21      0.00
    5   13    5      0.53      0.00
    6   13    5      0.56      0.00
    7   13    5      2.03      0.00
    8   13    5      0.86      0.00
    9   13    5     -0.90      0.00
   10   13    5     -0.27      0.00
   11   13    5      2.11      0.00
   12   13    5      0.91      0.00
   13   13    5      0.90      0.00
   14   13    5      1.49      0.00
   15   13    5      0.44      0.00
   16   13    5      0.07      0.00
   17   13    5      0.48      0.00
   18   13    5      0.75      0.00
   19   13    5     -0.44      0.00
  -21   14    5      0.33      0.00
  -20   14    5     -0.42      0.00
  -19   14    5      0.75      0.00
  -18   14    5     -0.52      0.00
  -17   14    5      0.31      0.00
  -16   14    5      0.12      0.00
  -15   14    5      0.30      0.00
  -14   14    5      1.43      0.00
  -13   14    5     -0.46      0.00
  -12   14    5      1.60      0.00
  -11   14    5      0.73      0.00
  -10   14    5     -1.60      0.00
   -9   14    5     -0.75      0.00
   -8   14    5      0.70      0.00
   -7   14    5     -2.19      0.00
   -6   14    5     -3.21      0.00
   -5   14    5     -2.13      0.00
   -4   14    5     -0.57      0.00
   -3   14    5     -0.93      0.00
   -2   14    5      0.57      0.00
   -1   14    5     -1.03      0.00
    0   14    5     -0.66      0.00
    1   14    5      0.02      0.00
    2   14    5      1.40      0.00
    3   14    5     -1.85      0.00
    4   14    5     -0.96      0.00
    5   14    5      0.86      0.00
    6   14    5      1.01      0.00
    7   14    5     -1.33      0.00
    8   14    5      1.15      0.00
    9   14    5      0.49      0.00
   10   14    5      0.50      0.00
   11   14    5      0.61      0.00
   12   14    5      0.81      0.00
   13   14    5     -0.27      0.00
   14   14    5      0.01      0.00
   15   14    5     -0.64      0.00
   16   14    5     -0.75      0.00
   17   14    5      0.67      0.00
   18   14    5     -0.66      0.00
  -20   15    5     -0.53      0.00
  -19   15    5      0.43      0.00
  -18   15    5     -1.20      0.00
  -17   15    5      0.59      0.00
  -16   15    5     -1.06      0.00
  -15   15    5     -0.23      0.00
  -14   15    5      1.42      0.00
  -13   15    5     -1.15      0.00
  -12   15    5     -0.67      0.00
  -11   15    5      0.00      0.00
  -10   15    5      1.15      0.00
   -9   15    5      1.05      0.00
   -8   15    5      1.19      0.00
   -7   15    5      2.83      0.00
   -6   15    5      1.01      0.00
   -5   15    5     -0.65      0.00
   -4   15    5      0.67      0.00
   -3   15    5      1.45      0.00
   -2   15    5      0.94      0.00
   -1   15    5     -0.10      0.00
    0   15    5     -0.67      0.00
    1   15    5      0.99      0.00
    2   15    5      1.32      0.00
    3   15    5     -0.33      0.00
    4   15    5      1.35      0.00
    5   15    5     -0.12      0.00
    6   15    5     -0.56      0.00
    7   15    5     -1.39      0.00
    8   15    5      0.03      0.00
    9   15    5     -0.29      0.00
   10   15    5     -1.72      0.00
   11   15    5     -1.27      0.00
   12   15    5      0.17      0.00
   13   15    5     -1.38      0.00
   14   15    5     -0.10      0.00
   15   15    5      1.46      0.00
   16   15    5     -0.16      0.00
   17   15    5      0.89      0.00
  -19   16    5      0.71      0.00
  -18   16    5     -0.04      0.00
  -17   16    5      0.73      0.00
  -16   16    5     -0.23      0.00
  -15   16    5     -0.30      0.00
  -14   16    5      0.36      0.00
  -13   16    5     -0.48      0.00
  -12   16    5      1.18      0.00
  -11   16    5     -0.78      0.00
  -10   16    5      0.51      0.00
   -9   16    5     -1.04      0.00
   -8   16    5     -0.64      0.00
   -7   16    5      0.52      0.00
   -6   16    5     -0.39      0.00
   -5   16    5      2.09      0.00
   -4   16    5      0.15      0.00
   -3   16    5      0.65      0.00
   -2   16    5     -0.34      0.00
   -1   16    5      2.17      0.00
    0   16    5     -0.93      0.00
    1   16    5      0.28      0.00
    2   16    5     -0.87      0.00
    3   16    5      0.24      0.00
    4   16    5      0.72      0.00
    5   16    5     -0.59      0.00
    6   16    5      0.30      0.00
    7   16    5      0.24      0.00
    8   16    5     -0.54      0.00
    9   16    5     -0.38      0.00
   10   16    5      0.65      0.00
   11   16    5     -0.55      0.00
   12   16    5      0.69      0.00
   13   16    5     -0.47      0.00
   14   16    5     -0.95      0.00
   15   16    5     -0.87      0.00
   16   16    5     -1.43      0.00
   17   16    5     -0.21      0.00
  -18   17    5     -0.30      0.00
  -17   17    5      0.12      0.00
  -16   17    5      0.28      0.00
  -15   17    5     -1.02      0.00
  -14   17    5     -0.47      0.00
  -13   17    5      0.31      0.00
  -12   17    5      0.13      0.00
  -11   17    5     -1.26      0.00
  -10   17    5     -0.05      0.00
   -9   17    5     -1.59      0.00
   -8   17    5      0.08      0.00
   -7   17    5     -0.58      0.00
   -6   17    5     -3.12      0.00
   -5   17    5     -0.30      0.00
   -4   17    5     -0.56      0.00
   -3   17    5     -0.56      0.00
   -2   17    5     -1.11      0.00
   -1   17    5      0.06      0.00
    0   17    5     -0.16      0.00
    1   17    5     -0.60      0.00
    2   17    5      0.01      0.00
    3   17    5      0.39      0.00
    4   17    5     -0.84      0.00
    5   17    5     -1.06      0.00
    6   17    5      0.63      0.00
    7   17    5      0.55      0.00
    8   17    5      0.94      0.00
    9   17    5     -0.27      0.00
   10   17    5      1.37      0.00
   11   17    5     -0.18      0.00
   12   17    5      0.51      0.00
   13   17    5      0.80      0.00
   14   17    5      0.73      0.00
   15   17    5      1.45      0.00
   16   17    5      1.31      0.00
  -17   18    5      0.73      0.00
  -16   18    5      1.42      0.00
  -15   18    5      0.31      0.00
  -14   18    5     -0.20      0.00
  -13   18    5      0.51      0.00
  -12   18    5     -1.07      0.00
  -11   18    5      1.86      0.00
  -10   18    5      2.40      0.00
   -9   18    5      0.95      0.00
   -8   18    5     -0.05      0.00
   -7   18    5      2.33      0.00
   -6   18    5      0.86      0.00
   -5   18    5     -0.14      0.00
   -4   18    5      0.47      0.00
   -3   18    5     -0.24      0.00
   -2   18    5     -0.09      0.00
   -1   18    5     -2.30      0.00
    0   18    5      2.06      0.00
    1   18    5     -1.60      0.00
    2   18    5     -0.20      0.00
    3   18    5      0.63      0.00
    4   18    5      0.74      0.00
    5   18    5      1.01      0.00
    6   18    5     -0.66      0.00
    7   18    5     -1.25      0.00
    8   18    5      0.40      0.00
    9   18    5      0.77      0.00
   10   18    5     -0.05      0.00
   11   18    5     -0.38      0.00
   12   18    5     -1.05      0.00
   13   18    5      0.13      0.00
   14   18    5     -1.81      0.00
   15   18    5     -0.51      0.00
  -16   19    5     -1.22      0.00
  -15   19    5     -0.51      0.00
  -14   19    5     -0.25      0.00
  -13   19    5      0.70      0.00
  -12   19    5     -0.81      0.00
  -11   19    5     -0.57      0.00
  -10   19    5     -1.78      0.00
   -9   19    5     -0.03      0.00
   -8   19    5     -4.13      0.00
   -7   19    5     -1.14      0.00
   -6   19    5     -0.18      0.00
   -5   19    5      0.75      0.00
   -4   19    5     -0.02      0.00
   -3   19    5     -0.40      0.00
   -2   19    5      1.26      0.00
   -1   19    5     -1.11      0.00
    0   19    5      1.92      0.00
    1   19    5      0.01      0.00
    2   19    5      0.42      0.00
    3   19    5     -0.26      0.00
    4   19    5     -1.42      0.00
    5   19    5      0.21      0.00
    6   19    5      0.59      0.00
    7   19    5      1.12      0.00
    8   19    5     -1.30      0.00
    9   19    5     -0.35      0.00
   10   19    5     -0.55      0.00
   11   19    5      1.39      0.00
   12   19    5      0.31      0.00
   13   19    5      2.52      0.00
  -14   20    5      0.39      0.00
  -13   20    5     -0.67      0.00
  -12   20    5      1.07      0.00
  -11   20    5      0.17      0.00
  -10   20    5     -0.20      0.00
   -9   20    5      2.84      0.00
   -8   20    5      1.47      0.00
   -7   20    5      3.72      0.00
   -6   20    5      0.61      0.00
   -5   20    5      0.43      0.00
   -4   20    5     -0.95      0.00
   -3   20    5      0.28      0.00
   -2   20    5      1.27      0.00
   -1   20    5      0.63      0.00
    0   20    5     -0.32      0.00
    1   20    5      0.45      0.00
    2   20    5     -0.56      0.00
    3   20    5      0.57      0.00
    4   20    5      1.31      0.00
    5   20    5     -1.33      0.00
    6   20    5     -0.96      0.00
    7   20    5      0.04      0.00
    8   20    5      0.15      0.00
    9   20    5      0.21      0.00
   10   20    5     -0.04      0.00
   11   20    5     -1.20      0.00
   12   20    5     -2.15      0.00
  -13   21    5     -1.58      0.00
  -12   21    5      0.53      0.00
  -11   21    5     -0.34      0.00
  -10   21    5     -0.34      0.00
   -9   21    5     -1.01      0.00
   -8   21    5     -3.37      0.00
   -7   21    5     -1.28      0.00
   -6   21    5     -2.15      0.00
   -5   21    5      0.03      0.00
   -4   21    5     -0.19      0.00
   -3   21    5     -0.61      0.00
   -2   21    5     -0.87      0.00
   -1   21    5     -0.07      0.00
    0   21    5     -1.34      0.00
    1   21    5      0.07      0.00
    2   21    5     -2.24      0.00
    3   21    5     -0.92      0.00
    4   21    5      2.26      0.00
    5   21    5     -1.05      0.00
    6   21    5      1.68      0.00
    7   21    5     -0.09      0.00
    8   21    5      0.39      0.00
    9   21    5     -1.26      0.00
   10   21    5      1.44      0.00
  -11   22    5     -0.95      0.00
  -10   22    5     -0.80      0.00
   -9   22    5      2.84      0.00
   -8   22    5      1.49      0.00
   -7   22    5      1.20      0.00
   -6   22    5     -0.29      0.00
   -5   22    5      1.23      0.00
   -4   22    5      0.50      0.00
   -3   22    5     -0.72      0.00
   -2   22    5      0.82      0.00
   -1   22    5      0.33      0.00
    0   22    5     -0.15      0.00
    1   22    5      2.63      0.00
    2   22    5      1.14      0.00
    3   22    5      0.59      0.00
    4   22    5     -0.33      0.00
    5   22    5     -2.67      0.00
    6   22    5      0.63      0.00
    7   22    5      0.45      0.00
    8   22    5     -0.05      0.00
   -8   23    5     -0.91      0.00
   -7   23    5      0.13      0.00
   -6   23    5     -0.98      0.00
   -5   23    5     -0.14      0.00
   -4   23    5      0.23      0.00
   -3   23    5     -0.39      0.00
   -2   23    5      0.95      0.00
   -1   23    5     -1.17      0.00
    0   23    5     -1.30      0.00
    1   23    5      0.48      0.00
    2   23    5     -1.84      0.00
    3   23    5     -0.04      0.00
    4   23    5      0.55      0.00
    5   23    5      2.00      0.00
    6   23    5     -0.48      0.00
   -4   24    5      0.91      0.00
   -3   24    5     -0.16      0.00
   -2   24    5      1.11      0.00
   -1   24    5      0.16      0.00
    0   24    5     -0.22      0.00
    1   24    5      0.81      0.00
  -25    0    6     -0.15      0.00
  -24    0    6      0.10      0.00
  -23    0    6     -1.60      0.00
  -22    0    6      0.28      0.00
  -21    0    6      2.01      0.00
  -20    0    6      2.48      0.00
  -19    0    6     -0.75      0.00
  -18    0    6      3.20      0.00
  -17    0    6      1.01      0.00
  -16    0    6      1.66      0.00
  -15    0    6      1.10      0.00
  -14    0    6     -0.62      0.00
  -13    0    6      2.61      0.00
  -12    0    6      2.34      0.00
  -11    0    6      4.69      0.00
  -10    0    6      4.79      0.00
   -9    0    6     -2.72      0.00
   -8    0    6     -4.81      0.00
   -7    0    6      4.74      0.00
   -6    0    6     12.03      0.00
   -5    0    6     -1.86      0.00
   -4    0    6     66.68      0.00
   -3    0    6     -0.04      0.00
   -2    0    6    -39.23      0.00
   -1    0    6     -2.06      0.00
    0    0    6    -12.87      0.00
    1    0    6      3.64      0.00
    2    0    6    -24.06      0.00
    3    0    6      2.09      0.00
    4    0    6     -1.79      0.00
    5    0    6      2.73      0.00
    6    0    6      2.39      0.00
    7    0    6     -5.46      0.00
    8    0    6      5.18      0.00
    9    0    6      3.48      0.00
   10    0    6     -1.37      0.00
   11    0    6      0.64      0.00
   12    0    6      7.69      0.00
   13    0    6      1.99      0.00
   14    0    6      2.01      0.00
   15    0    6      2.25      0.00
   16    0    6      1.99      0.00
   17    0    6      1.33      0.00
   18    0    6      2.79      0.00
   19    0    6      1.27      0.00
   20    0    6     -0.82      0.00
   22    0    6      0.94      0.00
  -25    1    6     -0.34      0.00
  -24    1    6      1.71      0.00
  -23    1    6      0.66      0.00
  -22    1    6      0.20      0.00
  -21    1    6     -2.25      0.00
  -20    1    6     -0.66      0.00
  -19    1    6     -1.28      0.00
  -18    1    6      1.02      0.00
  -17    1    6     -1.05      0.00
  -16    1    6     -1.13      0.00
  -15    1    6     -0.22      0.00
  -14    1    6     -0.16      0.00
  -13    1    6      3.51      0.00
  -12    1    6     -2.62      0.00
  -11    1    6     -0.49      0.00
  -10    1    6     -1.36      0.00
   -9    1    6      2.69      0.00
   -8    1    6     -1.98      0.00
   -7    1    6      2.37      0.00
   -6    1    6      0.98      0.00
   -5    1    6    -29.78      0.00
   -4    1    6     -2.08      0.00
   -3    1    6    -29.80      0.00
   -2    1    6      1.20      0.00
   -1    1    6     45.39      0.00
    0    1    6      1.61      0.00
    1    1    6      7.23      0.00
    2    1    6     -3.22      0.00
    3    1    6     17.61      0.00
    4    1    6     -3.25      0.00
    5    1    6     -0.63      0.00
    6    1    6      5.17      0.00
    7    1    6     -1.87      0.00
    8    1    6      1.03      0.00
    9    1    6      2.00      0.00
   10    1    6      1.04      0.00
   11    1    6     -3.01      0.00
   12    1    6     -0.50      0.00
   13    1    6     -1.94      0.00
   14    1    6     -0.48      0.00
   15    1    6     -0.29      0.00
   16    1    6     -0.49      0.00
   17    1    6     -2.13      0.00
   18    1    6     -0.73      0.00
   19    1    6     -0.25      0.00
   20    1    6     -1.74      0.00
   21    1    6     -0.72      0.00
   22    1    6     -1.04      0.00
  -25    2    6     -0.64      0.00
  -24    2    6     -0.70      0.00
  -23    2    6     -1.94      0.00
  -22    2    6      1.26      0.00
  -21    2    6     -0.65      0.00
  -20    2    6      0.54      0.00
  -19    2    6      0.25      0.00
  -18    2    6     -0.98      0.00
  -17    2    6     -0.92      0.00
  -16    2    6     -1.06      0.00
  -15    2    6     -1.57      0.00
  -14    2    6     -5.06      0.00
  -13    2    6     -0.70      0.00
  -12    2    6     -6.21      0.00
  -11    2    6     -0.20      0.00
  -10    2    6     -9.37      0.00
   -9    2    6      2.99      0.00
   -8    2    6     -7.41      0.00
   -7    2    6     -2.96      0.00
   -6    2    6      3.26      0.00
   -5    2    6      1.79      0.00
   -4    2    6      6.93      0.00
   -3    2    6     -0.38      0.00
   -2    2    6      2.83      0.00
   -1    2    6     -4.10      0.00
    0    2    6    -40.06      0.00
    1    2    6     -1.04      0.00
    2    2    6     -9.31      0.00
    3    2    6      2.58      0.00
    4    2    6    -16.41      0.00
    5    2    6     -5.47      0.00
    6    2    6     -1.32      0.00
    7    2    6     -2.03      0.00
    8    2    6     -7.92      0.00
    9    2    6     -5.13      0.00
   10    2    6     -0.14      0.00
   11    2    6     -1.69      0.00
   12    2    6     -1.60      0.00
   13    2    6     -0.81      0.00
   14    2    6     -1.35      0.00
   15    2    6     -0.66      0.00
   16    2    6      0.60      0.00
   17    2    6     -0.75      0.00
   18    2    6     -0.76      0.00
   19    2    6      0.69      0.00
   20    2    6      1.84      0.00
   21    2    6      0.40      0.00
   22    2    6     -0.13      0.00
  -25    3    6      1.12      0.00
  -24    3    6      0.54      0.00
  -23    3    6     -2.21      0.00
  -22    3    6      2.21      0.00
  -21    3    6      1.08      0.00
  -20    3    6     -0.80      0.00
  -19    3    6      0.04      0.00
  -18    3    6     -0.76      0.00
  -17    3    6      0.43      0.00
  -16    3    6      2.70      0.00
  -15    3    6      5.02      0.00
  -14    3    6      2.01      0.00
  -13    3    6      3.19      0.00
  -12    3    6      1.49      0.00
  -11    3    6      9.08      0.00
  -10    3    6     -0.37      0.00
   -9    3    6     10.78      0.00
   -8    3    6      2.77      0.00
   -7    3    6      4.64      0.00
   -6    3    6     -0.68      0.00
   -5    3    6      1.28      0.00
   -4    3    6      3.04      0.00
   -3    3    6     28.14      0.00
   -2    3    6      5.16      0.00
   -1    3    6     -6.71      0.00
    0    3    6      1.56      0.00
    1    3    6     54.78      0.00
    2    3    6     -0.02      0.00
    3    3    6      7.99      0.00
    4    3    6      6.75      0.00
    5    3    6     12.89      0.00
    6    3    6      0.15      0.00
    7    3    6     10.57      0.00
    8    3    6      3.79      0.00
    9    3    6      2.63      0.00
   10    3    6      1.08      0.00
   11    3    6      2.67      0.00
   12    3    6      0.20      0.00
   13    3    6      0.29      0.00
   14    3    6     -0.64      0.00
   15    3    6     -0.80      0.00
   16    3    6      0.19      0.00
   17    3    6      0.77      0.00
   18    3    6     -0.44      0.00
   19    3    6     -1.03      0.00
   20    3    6      0.04      0.00
   21    3    6     -0.56      0.00
   22    3    6      0.36      0.00
  -25    4    6      0.54      0.00
  -24    4    6      1.24      0.00
  -23    4    6     -0.49      0.00
  -22    4    6      0.94      0.00
  -21    4    6      0.48      0.00
  -20    4    6     -1.05      0.00
  -19    4    6      1.19      0.00
  -18    4    6      1.08      0.00
  -17    4    6     -0.47      0.00
  -16    4    6     -1.00      0.00
  -15    4    6     -1.00      0.00
  -14    4    6     -0.05      0.00
  -13    4    6     -1.90      0.00
  -12    4    6     -1.88      0.00
  -11    4    6     -1.82      0.00
  -10    4    6     -3.34      0.00
   -9    4    6      2.10      0.00
   -8    4    6      0.37      0.00
   -7    4    6     -1.94      0.00
   -6    4    6      4.15      0.00
   -5    4    6     -0.24      0.00
   -4    4    6    -27.88      0.00
   -3    4    6     -3.97      0.00
   -2    4    6      4.74      0.00
   -1    4    6      0.89      0.00
    0    4    6    -23.40      0.00
    1    4    6      0.89      0.00
    2    4    6    -30.97      0.00
    3    4    6     -2.76      0.00
    4    4    6      2.24      0.00
    5    4    6     -2.96      0.00
    6    4    6    -11.82      0.00
    7    4    6     -0.18      0.00
    8    4    6     -3.61      0.00
    9    4    6      1.13      0.00
   10    4    6     -0.09      0.00
   11    4    6      1.24      0.00
   12    4    6     -1.28      0.00
   13    4    6      1.27      0.00
   14    4    6      3.49      0.00
   15    4    6     -0.69      0.00
   16    4    6      0.65      0.00
   17    4    6      1.66      0.00
   18    4    6      0.43      0.00
   19    4    6      0.82      0.00
   20    4    6      0.19      0.00
   21    4    6     -0.95      0.00
   22    4    6      0.16      0.00
  -25    5    6     -1.21      0.00
  -24    5    6     -1.06      0.00
  -23    5    6     -1.26      0.00
  -22    5    6     -2.08      0.00
  -21    5    6     -0.25      0.00
  -20    5    6     -0.18      0.00
  -19    5    6     -0.90      0.00
  -18    5    6     -0.83      0.00
  -17    5    6     -0.64      0.00
  -16    5    6      0.67      0.00
  -15    5    6     -2.07      0.00
  -14    5    6     -0.46      0.00
  -13    5    6     -2.44      0.00
  -12    5    6      2.85      0.00
  -11    5    6     -3.07      0.00
  -10    5    6     -1.02      0.00
   -9    5    6     -4.67      0.00
   -8    5    6     -2.81      0.00
   -7    5    6    -15.99      0.00
   -6    5    6      0.22      0.00
   -5    5    6     14.78      0.00
   -4    5    6      0.91      0.00
   -3    5    6     -7.41      0.00
   -2    5    6     -2.48      0.00
   -1    5    6      0.37      0.00
    0    5    6     -5.05      0.00
    1    5    6      3.99      0.00
    2    5    6      0.84      0.00
    3    5    6      0.68      0.00
    4    5    6      0.97      0.00
    5    5    6     -5.16      0.00
    6    5    6      2.30      0.00
    7    5    6      0.29      0.00
    8    5    6     -1.81      0.00
    9    5    6     -0.74      0.00
   10    5    6     -1.56      0.00
   11    5    6      0.59      0.00
   12    5    6      0.79      0.00
   13    5    6     -1.69      0.00
   14    5    6      2.65      0.00
   15    5    6     -2.96      0.00
   16    5    6      0.07      0.00
   17    5    6     -0.13      0.00
   18    5    6     -1.18      0.00
   19    5    6      0.09      0.00
   20    5    6      0.04      0.00
   21    5    6     -0.52      0.00
   22    5    6      1.32      0.00
  -22    6    6      0.80      0.00
  -21    6    6      0.06      0.00
  -20    6    6      1.14      0.00
  -19    6    6      0.85      0.00
  -18    6    6      1.48      0.00
  -17    6    6     -0.33      0.00
  -16    6    6      0.24      0.00
  -15    6    6     -0.11      0.00
  -14    6    6      2.82      0.00
  -13    6    6     -1.02      0.00
  -12    6    6      3.38      0.00
  -11    6    6     -0.01      0.00
  -10    6    6      5.51      0.00
   -9    6    6     -2.42      0.00
   -8    6    6      9.09      0.00
   -7    6    6      4.81      0.00
   -6    6    6      1.42      0.00
   -5    6    6     -4.30      0.00
   -4    6    6      1.47      0.00
   -3    6    6     -0.17      0.00
   -2    6    6     -2.68      0.00
   -1    6    6      4.00      0.00
    0    6    6     22.93      0.00
    1    6    6      1.15      0.00
    2    6    6      6.44      0.00
    3    6    6     -3.94      0.00
    4    6    6      6.38      0.00
    5    6    6     -0.23      0.00
    6    6    6      7.84      0.00
    7    6    6     -1.74      0.00
    8    6    6      5.40      0.00
    9    6    6      1.34      0.00
   10    6    6     -0.90      0.00
   11    6    6     -0.75      0.00
   12    6    6      1.83      0.00
   13    6    6     -5.57      0.00
   14    6    6      2.10      0.00
   15    6    6     -1.60      0.00
   16    6    6      0.35      0.00
   17    6    6      0.25      0.00
   18    6    6      0.38      0.00
   19    6    6     -0.05      0.00
   20    6    6      0.31      0.00
   21    6    6     -1.05      0.00
  -23    7    6     -2.11      0.00
  -22    7    6     -0.90      0.00
  -21    7    6     -2.08      0.00
  -20    7    6     -0.04      0.00
  -19    7    6     -0.60      0.00
  -18    7    6     -0.33      0.00
  -17    7    6      0.71      0.00
  -16    7    6     -0.58      0.00
  -15    7    6     -1.42      0.00
  -14    7    6      1.00      0.00
  -13    7    6     -0.47      0.00
  -12    7    6     -0.08      0.00
  -11    7    6     -1.53      0.00
  -10    7    6      1.97      0.00
   -9    7    6     -8.15      0.00
   -8    7    6     -0.31      0.00
   -7    7    6      3.01      0.00
   -6    7    6      1.80      0.00
   -5    7    6     -0.89      0.00
   -4    7    6      5.17      0.00
   -3    7    6     10.82      0.00
   -2    7    6     -1.57      0.00
   -1    7    6     -3.44      0.00
    0    7    6      0.98      0.00
    1    7    6    -22.78      0.00
    2    7    6      4.59      0.00
    3    7    6      2.37      0.00
    4    7    6      1.04      0.00
    5    7    6     -4.70      0.00
    6    7    6      1.81      0.00
    7    7    6     -8.23      0.00
    8    7    6     -0.19      0.00
    9    7    6     -2.71      0.00
   10    7    6     -0.75      0.00
   11    7    6     -2.96      0.00
   12    7    6      3.24      0.00
   13    7    6     -1.69      0.00
   14    7    6      3.27      0.00
   15    7    6     -1.09      0.00
   16    7    6     -0.57      0.00
   17    7    6      0.30      0.00
   18    7    6     -0.43      0.00
   19    7    6     -0.95      0.00
   20    7    6      1.23      0.00
   21    7    6      0.27      0.00
  -23    8    6     -0.72      0.00
  -22    8    6      2.41      0.00
  -21    8    6     -0.58      0.00
  -20    8    6      1.70      0.00
  -19    8    6      0.19      0.00
  -18    8    6     -2.74      0.00
  -17    8    6      2.03      0.00
  -16    8    6      0.32      0.00
  -15    8    6     -0.51      0.00
  -14    8    6     -1.41      0.00
  -13    8    6      1.65      0.00
  -12    8    6     -0.35      0.00
  -11    8    6     -1.23      0.00
  -10    8    6      2.26      0.00
   -9    8    6      1.35      0.00
   -8    8    6      6.32      0.00
   -7    8    6     -1.37      0.00
   -6    8    6     -5.03      0.00
   -5    8    6     -2.33      0.00
   -4    8    6     -5.13      0.00
   -3    8    6     -0.97      0.00
   -2    8    6     -9.67      0.00
   -1    8    6      0.49      0.00
    0    8    6      5.02      0.00
    1    8    6     -3.52      0.00
    2    8    6     11.96      0.00
    3    8    6     -1.79      0.00
    4    8    6     -9.84      0.00
    5    8    6     -2.32      0.00
    6    8    6      7.82      0.00
    7    8    6      1.44      0.00
    8    8    6      3.68      0.00
    9    8    6      1.56      0.00
   10    8    6      3.62      0.00
   11    8    6     -0.42      0.00
   12    8    6      2.50      0.00
   13    8    6     -1.22      0.00
   14    8    6      1.15      0.00
   15    8    6      0.43      0.00
   16    8    6      0.68      0.00
   17    8    6      1.26      0.00
   18    8    6     -0.47      0.00
   19    8    6     -0.58      0.00
   20    8    6      0.44      0.00
   21    8    6     -0.07      0.00
  -24    9    6      1.51      0.00
  -23    9    6     -1.65      0.00
  -22    9    6      1.31      0.00
  -21    9    6     -1.64      0.00
  -20    9    6      0.75      0.00
  -19    9    6      1.83      0.00
  -18    9    6     -1.77      0.00
  -17    9    6      0.59      0.00
  -16    9    6     -1.32      0.00
  -15    9    6      2.69      0.00
  -14    9    6     -1.03      0.00
  -13    9    6      1.17      0.00
  -12    9    6     -1.92      0.00
  -11    9    6     -1.44      0.00
  -10    9    6     -0.08      0.00
   -9    9    6     -4.63      0.00
   -8    9    6     -0.55      0.00
   -7    9    6     -2.14      0.00
   -6    9    6     -0.09      0.00
   -5    9    6     -1.03      0.00
   -4    9    6     -0.58      0.00
   -3    9    6      9.61      0.00
   -2    9    6      0.72      0.00
   -1    9    6     -0.96      0.00
    0    9    6      0.55      0.00
    1    9    6     -4.99      0.00
    2    9    6      0.30      0.00
    3    9    6     -3.07      0.00
    4    9    6      4.61      0.00
    5    9    6      3.31      0.00
    6    9    6     -2.10      0.00
    7    9    6     -5.69      0.00
    8    9    6     -2.60      0.00
    9    9    6     -0.71      0.00
   10    9    6     -1.39      0.00
   11    9    6     -1.28      0.00
   12    9    6     -0.41      0.00
   13    9    6     -1.89      0.00
   14    9    6     -1.00      0.00
   15    9    6     -0.17      0.00
   16    9    6     -1.55      0.00
   17    9    6     -0.68      0.00
   18    9    6      0.21      0.00
   19    9    6     -0.48      0.00
   20    9    6     -0.07      0.00
  -23   10    6     -2.03      0.00
  -22   10    6      1.31      0.00
  -21   10    6      0.12      0.00
  -20   10    6     -1.06      0.00
  -19   10    6     -0.31      0.00
  -18   10    6     -0.58      0.00
  -17   10    6      0.63      0.00
  -16   10    6     -1.02      0.00
  -15   10    6      2.74      0.00
  -14   10    6     -1.94      0.00
  -13   10    6     -0.22      0.00
  -12   10    6      0.00      0.00
  -11   10    6      2.36      0.00
  -10   10    6      6.53      0.00
   -9   10    6      0.47      0.00
   -8   10    6     -0.34      0.00
   -7   10    6     -0.99      0.00
   -6   10    6      5.14      0.00
   -5   10    6      2.13      0.00
   -4   10    6     -5.18      0.00
   -3   10    6      0.00      0.00
   -2   10    6      0.52      0.00
   -1   10    6     -1.56      0.00
    0   10    6      4.05      0.00
    1   10    6     -0.80      0.00
    2   10    6      1.88      0.00
    3   10    6     -1.72      0.00
    4   10    6      6.12      0.00
    5   10    6     -0.28      0.00
    6   10    6     -2.60      0.00
    7   10    6      2.35      0.00
    8   10    6      1.23      0.00
    9   10    6      1.61      0.00
   10   10    6     -0.35      0.00
   11   10    6      1.67      0.00
   12   10    6     -0.11      0.00
   13   10    6      0.50      0.00
   14   10    6      0.56      0.00
   15   10    6      0.88      0.00
   16   10    6      0.34      0.00
   17   10    6     -0.28      0.00
   18   10    6      2.44      0.00
   19   10    6     -0.15      0.00
   20   10    6     -0.96      0.00
  -23   11    6      0.28      0.00
  -22   11    6      0.08      0.00
  -21   11    6     -0.63      0.00
  -20   11    6     -0.54      0.00
  -19   11    6      0.79      0.00
  -18   11    6      1.41      0.00
  -17   11    6      0.39      0.00
  -16   11    6     -0.94      0.00
  -15   11    6      0.97      0.00
  -14   11    6     -1.14      0.00
  -13   11    6      0.06      0.00
  -12   11    6     -0.77      0.00
  -11   11    6     -4.08      0.00
  -10   11    6     -3.54      0.00
   -9   11    6     -1.51      0.00
   -8   11    6      0.80      0.00
   -7   11    6     -3.82      0.00
   -6   11    6     -0.65      0.00
   -5   11    6      5.49      0.00
   -4   11    6     -1.96      0.00
   -3   11    6     -3.59      0.00
   -2   11    6      0.54      0.00
   -1   11    6     -1.90      0.00
    0   11    6      1.82      0.00
    1   11    6     -1.82      0.00
    2   11    6      1.18      0.00
    3   11    6     -6.62      0.00
    4   11    6     -1.48      0.00
    5   11    6     -1.56      0.00
    6   11    6     -0.85      0.00
    7   11    6      2.29      0.00
    8   11    6      0.15      0.00
    9   11    6     -1.85      0.00
   10   11    6     -0.75      0.00
   11   11    6      0.55      0.00
   12   11    6     -0.32      0.00
   13   11    6      0.32      0.00
   14   11    6      0.34      0.00
   15   11    6     -0.31      0.00
   16   11    6      1.35      0.00
   17   11    6     -2.12      0.00
   18   11    6      0.48      0.00
   19   11    6     -0.37      0.00
   20   11    6      0.24      0.00
  -22   12    6     -0.07      0.00
  -21   12    6      0.41      0.00
  -20   12    6      0.55      0.00
  -19   12    6     -0.52      0.00
  -18   12    6     -0.48      0.00
  -17   12    6     -1.02      0.00
  -16   12    6     -1.40      0.00
  -15   12    6      0.10      0.00
  -14   12    6     -0.45      0.00
  -13   12    6      0.77      0.00
  -12   12    6      1.85      0.00
  -11   12    6      4.39      0.00
  -10   12    6     -0.05      0.00
   -9   12    6      1.11      0.00
   -8   12    6      1.77      0.00
   -7   12    6      0.74      0.00
   -6   12    6     -2.13      0.00
   -5   12    6      0.59      0.00
   -4   12    6      0.26      0.00
   -3   12    6      1.43      0.00
   -2   12    6      3.30      0.00
   -1   12    6     -1.91      0.00
    0   12    6      1.01      0.00
    1   12    6     -0.26      0.00
    2   12    6      4.75      0.00
    3   12    6     -0.09      0.00
    4   12    6      3.61      0.00
    5   12    6      2.44      0.00
    6   12    6     -0.44      0.00
    7   12    6     -1.17      0.00
    8   12    6      3.27      0.00
    9   12    6     -0.78      0.00
   10   12    6      0.92      0.00
   11   12    6      0.49      0.00
   12   12    6      1.79      0.00
   13   12    6     -0.50      0.00
   14   12    6     -0.14      0.00
   15   12    6     -1.21      0.00
   16   12    6      1.28      0.00
   17   12    6     -0.66      0.00
   18   12    6      0.62      0.00
   19   12    6     -0.09      0.00
  -21   13    6      0.11      0.00
  -20   13    6     -0.15      0.00
  -19   13    6     -0.71      0.00
  -18   13    6      1.00      0.00
  -17   13    6      1.54      0.00
  -16   13    6      0.29      0.00
  -15   13    6      0.79      0.00
  -14   13    6      0.61      0.00
  -13   13    6      0.86      0.00
  -12   13    6     -2.36      0.00
  -11   13    6      0.88      0.00
  -10   13    6     -2.57      0.00
   -9   13    6      2.01      0.00
   -8   13    6      0.03      0.00
   -7   13    6      2.58      0.00
   -6   13    6      0.18      0.00
   -5   13    6     -0.32      0.00
   -4   13    6      0.46      0.00
   -3   13    6     -0.51      0.00
   -2   13    6     -0.05      0.00
   -1   13    6     -0.75      0.00
    0   13    6      0.96      0.00
    1   13    6     -0.96      0.00
    2   13    6      0.61      0.00
    3   13    6     -1.80      0.00
    4   13    6     -1.77      0.00
    5   13    6     -2.55      0.00
    6   13    6     -0.41      0.00
    7   13    6     -0.77      0.00
    8   13    6      0.43      0.00
    9   13    6     -3.17      0.00
   10   13    6     -1.21      0.00
   11   13    6     -2.48      0.00
   12   13    6     -1.22      0.00
   13   13    6     -1.98      0.00
   14   13    6      0.18      0.00
   15   13    6     -0.73      0.00
   16   13    6     -0.48      0.00
   17   13    6     -0.50      0.00
   18   13    6     -0.57      0.00
  -21   14    6     -0.33      0.00
  -20   14    6      0.21      0.00
  -19   14    6     -0.16      0.00
  -18   14    6      0.27      0.00
  -17   14    6     -0.62      0.00
  -16   14    6     -1.31      0.00
  -15   14    6     -1.51      0.00
  -14   14    6     -0.35      0.00
  -13   14    6      1.17      0.00
  -12   14    6     -0.46      0.00
  -11   14    6     -0.76      0.00
  -10   14    6     -3.16      0.00
   -9   14    6     -0.09      0.00
   -8   14    6     -1.45      0.00
   -7   14    6     -0.46      0.00
   -6   14    6     -2.35      0.00
   -5   14    6     -0.52      0.00
   -4   14    6     -0.01      0.00
   -3   14    6     -0.17      0.00
   -2   14    6     -0.65      0.00
   -1   14    6      1.66      0.00
    0   14    6     -2.60      0.00
    1   14    6     -0.05      0.00
    2   14    6     -0.83      0.00
    3   14    6      1.56      0.00
    4   14    6      0.22      0.00
    5   14    6      1.17      0.00
    6   14    6      1.11      0.00
    7   14    6      0.58      0.00
    8   14    6     -1.25      0.00
    9   14    6      1.37      0.00
   10   14    6      2.86      0.00
   11   14    6      0.94      0.00
   12   14    6      1.49      0.00
   13   14    6      2.10      0.00
   14   14    6      1.28      0.00
   15   14    6     -0.17      0.00
   16   14    6      0.77      0.00
   17   14    6      1.61      0.00
   18   14    6     -0.28      0.00
  -20   15    6      1.35      0.00
  -19   15    6     -0.86      0.00
  -18   15    6      0.19      0.00
  -17   15    6      0.22      0.00
  -16   15    6      1.51      0.00
  -15   15    6     -0.11      0.00
  -14   15    6      0.35      0.00
  -13   15    6     -0.53      0.00
  -12   15    6      0.21      0.00
  -11   15    6      0.49      0.00
  -10   15    6      2.85      0.00
   -9   15    6     -1.16      0.00
   -8   15    6      0.41      0.00
   -7   15    6      1.46      0.00
   -6   15    6     -0.05      0.00
   -5   15    6     -0.77      0.00
   -4   15    6     -0.79      0.00
   -3   15    6      1.36      0.00
   -2   15    6     -1.55      0.00
   -1   15    6      1.83      0.00
    0   15    6     -2.20      0.00
    1   15    6      2.00      0.00
    2   15    6     -2.73      0.00
    3   15    6      0.75      0.00
    4   15    6     -1.50      0.00
    5   15    6      0.79      0.00
    6   15    6     -0.33      0.00
    7   15    6      1.04      0.00
    8   15    6      0.23      0.00
    9   15    6      0.80      0.00
   10   15    6      0.53      0.00
   11   15    6     -0.84      0.00
   12   15    6     -0.47      0.00
   13   15    6     -0.49      0.00
   14   15    6     -0.73      0.00
   15   15    6     -0.29      0.00
   16   15    6      0.40      0.00
   17   15    6     -1.15      0.00
  -19   16    6     -1.70      0.00
  -18   16    6      0.22      0.00
  -17   16    6     -0.51      0.00
  -16   16    6      1.29      0.00
  -15   16    6      0.23      0.00
  -14   16    6      0.07      0.00
  -13   16    6     -0.44      0.00
  -12   16    6     -0.27      0.00
  -11   16    6     -0.43      0.00
  -10   16    6      3.59      0.00
   -9   16    6     -1.12      0.00
   -8   16    6      0.55      0.00
   -7   16    6     -0.91      0.00
   -6   16    6      1.52      0.00
   -5   16    6     -0.98      0.00
   -4   16    6      0.14      0.00
   -3   16    6      0.52      0.00
   -2   16    6     -1.09      0.00
   -1   16    6      0.13      0.00
    0   16    6      1.06      0.00
    1   16    6      1.03      0.00
    2   16    6     -0.90      0.00
    3   16    6      3.38      0.00
    4   16    6      1.01      0.00
    5   16    6     -0.04      0.00
    6   16    6     -1.54      0.00
    7   16    6     -1.42      0.00
    8   16    6      0.15      0.00
    9   16    6     -1.37      0.00
   10   16    6     -0.10      0.00
   11   16    6     -0.59      0.00
   12   16    6     -0.10      0.00
   13   16    6      0.40      0.00
   14   16    6     -0.31      0.00
   15   16    6      0.46      0.00
   16   16    6      1.65      0.00
  -18   17    6      1.05      0.00
  -17   17    6     -0.65      0.00
  -16   17    6     -0.83      0.00
  -15   17    6     -0.80      0.00
  -14   17    6     -1.34      0.00
  -13   17    6      0.59      0.00
  -12   17    6      0.08      0.00
  -11   17    6     -1.40      0.00
  -10   17    6     -1.45      0.00
   -9   17    6     -0.45      0.00
   -8   17    6      0.19      0.00
   -7   17    6     -3.26      0.00
   -6   17    6      3.28      0.00
   -5   17    6      1.69      0.00
   -4   17    6      2.57      0.00
   -3   17    6     -0.93      0.00
   -2   17    6      1.67      0.00
   -1   17    6     -0.95      0.00
    0   17    6      1.39      0.00
    1   17    6     -1.44      0.00
    2   17    6     -0.98      0.00
    3   17    6     -0.89      0.00
    4   17    6     -2.63      0.00
    5   17    6     -0.69      0.00
    6   17    6      1.47      0.00
    7   17    6      0.51      0.00
    8   17    6     -0.62      0.00
    9   17    6     -1.09      0.00
   10   17    6      0.33      0.00
   11   17    6      0.20      0.00
   12   17    6     -1.32      0.00
   13   17    6      1.04      0.00
   14   17    6     -1.37      0.00
   15   17    6     -1.41      0.00
  -17   18    6      0.82      0.00
  -16   18    6      0.08      0.00
  -15   18    6      1.58      0.00
  -14   18    6      0.82      0.00
  -13   18    6      0.46      0.00
  -12   18    6      0.49      0.00
  -11   18    6      0.95      0.00
  -10   18    6     -0.73      0.00
   -9   18    6      1.82      0.00
   -8   18    6      2.00      0.00
   -7   18    6     -1.29      0.00
   -6   18    6     -0.01      0.00
   -5   18    6     -3.37      0.00
   -4   18    6     -0.37      0.00
   -3   18    6     -1.75      0.00
   -2   18    6      0.71      0.00
   -1   18    6     -0.68      0.00
    0   18    6      0.57      0.00
    1   18    6      1.04      0.00
    2   18    6      1.49      0.00
    3   18    6      1.74      0.00
    4   18    6      0.82      0.00
    5   18    6      0.87      0.00
    6   18    6      0.09      0.00
    7   18    6      0.94      0.00
    8   18    6      0.09      0.00
    9   18    6      2.04      0.00
   10   18    6      0.27      0.00
   11   18    6      0.75      0.00
   12   18    6     -1.50      0.00
   13   18    6      1.30      0.00
   14   18    6      0.32      0.00
  -16   19    6     -1.53      0.00
  -15   19    6      0.14      0.00
  -14   19    6      0.04      0.00
  -13   19    6     -2.16      0.00
  -12   19    6     -0.24      0.00
  -11   19    6      0.51      0.00
  -10   19    6      0.05      0.00
   -9   19    6     -1.31      0.00
   -8   19    6     -1.71      0.00
   -7   19    6     -0.43      0.00
   -6   19    6      1.93      0.00
   -5   19    6     -0.63      0.00
   -4   19    6      0.05      0.00
   -3   19    6     -0.09      0.00
   -2   19    6     -1.10      0.00
   -1   19    6      0.51      0.00
    0   19    6     -2.34      0.00
    1   19    6     -0.30      0.00
    2   19    6     -3.15      0.00
    3   19    6     -2.13      0.00
    4   19    6      0.46      0.00
    5   19    6     -0.72      0.00
    6   19    6     -1.10      0.00
    7   19    6     -0.42      0.00
    8   19    6     -1.27      0.00
    9   19    6     -0.02      0.00
   10   19    6     -1.11      0.00
   11   19    6      0.88      0.00
   12   19    6      0.70      0.00
   13   19    6      0.27      0.00
  -14   20    6      1.07      0.00
  -13   20    6      0.38      0.00
  -12   20    6      1.38      0.00
  -11   20    6     -1.38      0.00
  -10   20    6     -0.51      0.00
   -9   20    6      1.09      0.00
   -8   20    6      1.23      0.00
   -7   20    6     -0.45      0.00
   -6   20    6      0.71      0.00
   -5   20    6      0.84      0.00
   -4   20    6     -0.17      0.00
   -3   20    6      0.95      0.00
   -2   20    6     -0.06      0.00
   -1   20    6      2.00      0.00
    0   20    6     -0.95      0.00
    1   20    6      3.56      0.00
    2   20    6      2.31      0.00
    3   20    6      0.21      0.00
    4   20    6      2.11      0.00
    5   20    6     -1.32      0.00
    6   20    6      1.66      0.00
    7   20    6      1.70      0.00
    8   20    6      0.30      0.00
    9   20    6     -0.57      0.00
   10   20    6     -0.16      0.00
   11   20    6      0.12      0.00
  -13   21    6     -0.65      0.00
  -12   21    6      0.60      0.00
  -11   21    6      0.58      0.00
  -10   21    6     -1.26      0.00
   -9   21    6     -0.05      0.00
   -8   21    6      1.41      0.00
   -7   21    6      0.04      0.00
   -6   21    6     -1.48      0.00
   -5   21    6     -0.39      0.00
   -4   21    6     -0.24      0.00
   -3   21    6      0.90      0.00
   -2   21    6     -0.09      0.00
   -1   21    6      0.44      0.00
    0   21    6     -1.49      0.00
    1   21    6     -1.30      0.00
    2   21    6     -0.91      0.00
    3   21    6     -2.23      0.00
    4   21    6      1.18      0.00
    5   21    6     -1.50      0.00
    6   21    6     -1.11      0.00
    7   21    6     -0.63      0.00
    8   21    6     -0.28      0.00
    9   21    6      0.81      0.00
   10   21    6      0.25      0.00
  -11   22    6      1.18      0.00
  -10   22    6      0.38      0.00
   -9   22    6     -0.02      0.00
   -8   22    6     -0.40      0.00
   -7   22    6     -0.38      0.00
   -6   22    6     -0.21      0.00
   -5   22    6      0.60      0.00
   -4   22    6      0.24      0.00
   -3   22    6      0.25      0.00
   -2   22    6     -0.83      0.00
   -1   22    6     -0.35      0.00
    0   22    6      0.16      0.00
    1   22    6     -0.09      0.00
    2   22    6      2.55      0.00
    3   22    6     -0.61      0.00
    4   22    6     -0.40      0.00
    5   22    6      1.59      0.00
    6   22    6      0.86      0.00
    7   22    6      0.65      0.00
    8   22    6     -1.79      0.00
   -8   23    6      0.03      0.00
   -7   23    6     -0.30      0.00
   -6   23    6      1.20      0.00
   -5   23    6     -0.77      0.00
   -4   23    6     -1.65      0.00
   -3   23    6     -0.01      0.00
   -2   23    6     -0.19      0.00
   -1   23    6      0.07      0.00
    0   23    6     -0.03      0.00
    1   23    6     -1.43      0.00
    2   23    6      1.60      0.00
    3   23    6     -0.77      0.00
    4   23    6     -1.15      0.00
    5   23    6     -0.06      0.00
   -2   24    6     -0.15      0.00
  -25    1    7      1.02      0.00
  -24    1    7     -0.95      0.00
  -23    1    7     -1.96      0.00
  -22    1    7      2.10      0.00
  -21    1    7      1.69      0.00
  -20    1    7     -0.59      0.00
  -19    1    7      1.00      0.00
  -18    1    7     -1.08      0.00
  -17    1    7      1.54      0.00
  -16    1    7      1.76      0.00
  -15    1    7      3.78      0.00
  -14    1    7      1.09      0.00
  -13    1    7      1.30      0.00
  -12    1    7      1.31      0.00
  -11    1    7      7.06      0.00
  -10    1    7     -0.57      0.00
   -9    1    7      1.81      0.00
   -8    1    7      3.17      0.00
   -7    1    7      4.64      0.00
   -6    1    7     -2.44      0.00
   -5    1    7     17.75      0.00
   -4    1    7      2.98      0.00
   -3    1    7     25.45      0.00
   -2    1    7      2.78      0.00
   -1    1    7    -15.26      0.00
    0    1    7      1.12      0.00
    1    1    7     18.72      0.00
    2    1    7      2.76      0.00
    3    1    7     -4.22      0.00
    4    1    7      7.66      0.00
    5    1    7      7.46      0.00
    6    1    7     -1.45      0.00
    7    1    7      7.02      0.00
    8    1    7      3.98      0.00
    9    1    7     -1.55      0.00
   10    1    7      1.18      0.00
   11    1    7      5.48      0.00
   12    1    7      1.97      0.00
   13    1    7      2.19      0.00
   14    1    7      1.38      0.00
   15    1    7      0.76      0.00
   16    1    7      1.58      0.00
   17    1    7      2.15      0.00
   18    1    7      0.84      0.00
   19    1    7     -1.39      0.00
   20    1    7      1.83      0.00
   21    1    7     -0.16      0.00
   22    1    7      0.72      0.00
  -25    2    7      0.13      0.00
  -24    2    7      1.12      0.00
  -23    2    7      0.37      0.00
  -22    2    7      0.48      0.00
  -21    2    7     -1.06      0.00
  -20    2    7     -1.23      0.00
  -19    2    7      1.99      0.00
  -18    2    7     -1.99      0.00
  -17    2    7     -0.48      0.00
  -16    2    7     -2.82      0.00
  -15    2    7     -0.15      0.00
  -14    2    7     -0.42      0.00
  -13    2    7     -1.21      0.00
  -12    2    7     -4.99      0.00
  -11    2    7     -2.69      0.00
  -10    2    7     -5.27      0.00
   -9    2    7      1.71      0.00
   -8    2    7      3.27      0.00
   -7    2    7     -2.78      0.00
   -6    2    7    -11.82      0.00
   -5    2    7     -0.90      0.00
   -4    2    7    -57.53      0.00
   -3    2    7     -3.90      0.00
   -2    2    7     14.77      0.00
   -1    2    7      0.30      0.00
    0    2    7    -28.57      0.00
    1    2    7     -3.24      0.00
    2    2    7      0.62      0.00
    3    2    7     -5.96      0.00
    4    2    7     -8.08      0.00
    5    2    7     -4.13      0.00
    6    2    7     -9.11      0.00
    7    2    7      1.27      0.00
    8    2    7     -3.02      0.00
    9    2    7     -1.80      0.00
   10    2    7     -0.57      0.00
   11    2    7      0.35      0.00
   12    2    7     -4.55      0.00
   13    2    7      0.29      0.00
   14    2    7      0.43      0.00
   15    2    7     -1.83      0.00
   16    2    7     -0.71      0.00
   17    2    7     -0.59      0.00
   18    2    7     -0.16      0.00
   19    2    7     -1.02      0.00
   20    2    7      1.01      0.00
   21    2    7     -2.13      0.00
   22    2    7      0.04      0.00
  -25    3    7     -0.55      0.00
  -24    3    7     -1.45      0.00
  -23    3    7     -1.24      0.00
  -22    3    7     -1.63      0.00
  -21    3    7      0.85      0.00
  -20    3    7      0.21      0.00
  -19    3    7      0.50      0.00
  -18    3    7     -2.03      0.00
  -17    3    7      1.35      0.00
  -16    3    7      0.17      0.00
  -15    3    7      0.13      0.00
  -14    3    7     -2.02      0.00
  -13    3    7     -0.68      0.00
  -12    3    7      1.31      0.00
  -11    3    7     -0.62      0.00
  -10    3    7     -0.51      0.00
   -9    3    7     -4.40      0.00
   -8    3    7     -0.78      0.00
   -7    3    7     -7.64      0.00
   -6    3    7     -0.29      0.00
   -5    3    7     38.07      0.00
   -4    3    7      1.65      0.00
   -3    3    7     22.00      0.00
   -2    3    7     -2.62      0.00
   -1    3    7      3.83      0.00
    0    3    7     -3.54      0.00
    1    3    7     11.26      0.00
    2    3    7      2.58      0.00
    3    3    7     -3.12      0.00
    4    3    7      3.54      0.00
    5    3    7      7.94      0.00
    6    3    7     -0.75      0.00
    7    3    7      1.14      0.00
    8    3    7     -2.41      0.00
    9    3    7     -0.47      0.00
   10    3    7     -2.15      0.00
   11    3    7      2.40      0.00
   12    3    7     -1.36      0.00
   13    3    7     -0.71      0.00
   14    3    7      0.65      0.00
   15    3    7     -1.88      0.00
   16    3    7     -0.13      0.00
   17    3    7     -0.61      0.00
   18    3    7      0.54      0.00
   19    3    7     -0.19      0.00
   20    3    7      1.06      0.00
   21    3    7     -0.05      0.00
   22    3    7      1.47      0.00
  -25    4    7      0.25      0.00
  -24    4    7      1.13      0.00
  -23    4    7      3.70      0.00
  -22    4    7     -0.37      0.00
  -21    4    7      0.56      0.00
  -20    4    7     -0.75      0.00
  -19    4    7      0.53      0.00
  -18    4    7      0.16      0.00
  -17    4    7      0.86      0.00
  -16    4    7     -0.44      0.00
  -15    4    7      1.91      0.00
  -14    4    7      1.06      0.00
  -13    4    7      1.16      0.00
  -12    4    7      3.41      0.00
  -11    4    7      2.23      0.00
  -10    4    7      9.31      0.00
   -9    4    7     -1.30      0.00
   -8    4    7     10.04      0.00
   -7    4    7      5.08      0.00
   -6    4    7     -8.83      0.00
   -5    4    7     -0.30      0.00
   -4    4    7    -10.11      0.00
   -3    4    7      3.74      0.00
   -2    4    7    -24.63      0.00
   -1    4    7      6.83      0.00
    0    4    7     26.41      0.00
    1    4    7      2.87      0.00
    2    4    7     -2.86      0.00
    3    4    7     -2.85      0.00
    4    4    7      8.87      0.00
    5    4    7      1.81      0.00
    6    4    7     -1.48      0.00
    7    4    7      0.22      0.00
    8    4    7      4.64      0.00
    9    4    7      3.43      0.00
   10    4    7     -2.39      0.00
   11    4    7      0.82      0.00
   12    4    7     -0.46      0.00
   13    4    7     -2.05      0.00
   14    4    7      1.82      0.00
   15    4    7     -0.69      0.00
   16    4    7      0.13      0.00
   17    4    7     -0.01      0.00
   18    4    7      1.37      0.00
   19    4    7     -1.08      0.00
   20    4    7     -0.76      0.00
   21    4    7     -0.90      0.00
  -23    5    7      1.11      0.00
  -22    5    7     -1.99      0.00
  -21    5    7     -0.98      0.00
  -20    5    7     -0.05      0.00
  -19    5    7      0.97      0.00
  -18    5    7      0.66      0.00
  -17    5    7      1.25      0.00
  -16    5    7     -2.19      0.00
  -15    5    7     -1.72      0.00
  -14    5    7     -0.60      0.00
  -13    5    7     -0.49      0.00
  -12    5    7     -1.66      0.00
  -11    5    7     -4.77      0.00
  -10    5    7      1.45      0.00
   -9    5    7    -10.43      0.00
   -8    5    7     -3.00      0.00
   -7    5    7      1.43      0.00
   -6    5    7      1.85      0.00
   -5    5    7      4.94      0.00
   -4    5    7     -0.76      0.00
   -3    5    7     11.21      0.00
   -2    5    7     -4.55      0.00
   -1    5    7      0.73      0.00
    0    5    7     -0.95      0.00
    1    5    7    -31.11      0.00
    2    5    7      4.20      0.00
    3    5    7      2.41      0.00
    4    5    7     -2.30      0.00
    5    5    7     -5.69      0.00
    6    5    7      1.09      0.00
    7    5    7     -3.93      0.00
    8    5    7     -1.34      0.00
    9    5    7      0.98      0.00
   10    5    7     -0.57      0.00
   11    5    7     -0.29      0.00
   12    5    7      1.59      0.00
   13    5    7      1.41      0.00
   14    5    7      1.40      0.00
   15    5    7      0.70      0.00
   16    5    7      0.67      0.00
   17    5    7     -0.29      0.00
   18    5    7      0.47      0.00
   19    5    7     -0.18      0.00
   20    5    7      0.99      0.00
   21    5    7      0.54      0.00
  -22    6    7      0.49      0.00
  -21    6    7     -0.33      0.00
  -20    6    7      0.98      0.00
  -19    6    7     -0.64      0.00
  -18    6    7     -2.51      0.00
  -17    6    7      1.31      0.00
  -16    6    7      1.05      0.00
  -15    6    7     -0.29      0.00
  -14    6    7     -0.48      0.00
  -13    6    7      1.32      0.00
  -12    6    7      1.56      0.00
  -11    6    7     -0.93      0.00
  -10    6    7      2.55      0.00
   -9    6    7     -0.72      0.00
   -8    6    7      0.69      0.00
   -7    6    7     -1.84      0.00
   -6    6    7     -6.57      0.00
   -5    6    7     -3.49      0.00
   -4    6    7     -8.96      0.00
   -3    6    7      0.32      0.00
   -2    6    7    -12.39      0.00
   -1    6    7     -2.65      0.00
    0    6    7      8.39      0.00
    1    6    7     -5.42      0.00
    2    6    7     13.23      0.00
    3    6    7     -1.50      0.00
    4    6    7    -13.10      0.00
    5    6    7     -0.53      0.00
    6    6    7      4.85      0.00
    7    6    7      1.32      0.00
    8    6    7     -1.59      0.00
    9    6    7      0.18      0.00
   10    6    7      0.03      0.00
   11    6    7      0.37      0.00
   12    6    7     -0.27      0.00
   13    6    7      0.17      0.00
   14    6    7     -2.75      0.00
   15    6    7      1.77      0.00
   16    6    7     -0.10      0.00
   17    6    7     -0.61      0.00
   18    6    7     -0.91      0.00
   19    6    7     -0.72      0.00
   20    6    7     -0.08      0.00
   21    6    7      0.26      0.00
  -23    7    7     -0.80      0.00
  -22    7    7      1.14      0.00
  -21    7    7     -1.36      0.00
  -20    7    7      1.01      0.00
  -19    7    7      1.71      0.00
  -18    7    7     -0.62      0.00
  -17    7    7     -0.59      0.00
  -16    7    7     -0.13      0.00
  -15    7    7      1.19      0.00
  -14    7    7      0.07      0.00
  -13    7    7     -0.06      0.00
  -12    7    7     -0.92      0.00
  -11    7    7     -1.04      0.00
  -10    7    7      0.27      0.00
   -9    7    7     -0.31      0.00
   -8    7    7      3.07      0.00
   -7    7    7      8.21      0.00
   -6    7    7      0.28      0.00
   -5    7    7     -0.42      0.00
   -4    7    7      1.05      0.00
   -3    7    7     18.77      0.00
   -2    7    7      1.80      0.00
   -1    7    7      4.01      0.00
    0    7    7      4.67      0.00
    1    7    7      0.13      0.00
    2    7    7      0.55      0.00
    3    7    7      7.20      0.00
    4    7    7      3.31      0.00
    5    7    7      8.68      0.00
    6    7    7     -3.04      0.00
    7    7    7      2.77      0.00
    8    7    7     -0.17      0.00
    9    7    7      2.26      0.00
   10    7    7     -0.63      0.00
   11    7    7      0.90      0.00
   12    7    7     -2.07      0.00
   13    7    7      1.48      0.00
   14    7    7     -3.11      0.00
   15    7    7      1.56      0.00
   16    7    7     -1.71      0.00
   17    7    7      0.63      0.00
   18    7    7      0.87      0.00
   19    7    7      0.33      0.00
   20    7    7     -0.27      0.00
   21    7    7      2.24      0.00
  -24    8    7     -0.11      0.00
  -23    8    7     -3.78      0.00
  -22    8    7      1.28      0.00
  -21    8    7      0.00      0.00
  -20    8    7     -0.64      0.00
  -19    8    7     -1.20      0.00
  -18    8    7     -0.34      0.00
  -17    8    7     -0.35      0.00
  -16    8    7     -0.26      0.00
  -15    8    7      0.55      0.00
  -14    8    7     -0.36      0.00
  -13    8    7     -0.04      0.00
  -12    8    7      0.10      0.00
  -11    8    7     -0.42      0.00
  -10    8    7      2.14      0.00
   -9    8    7     -0.35      0.00
   -8    8    7     -3.63      0.00
   -7    8    7     -2.77      0.00
   -6    8    7     -0.27      0.00
   -5    8    7      2.82      0.00
   -4    8    7     -7.50      0.00
   -3    8    7     -0.52      0.00
   -2    8    7     -2.38      0.00
   -1    8    7     -1.20      0.00
    0    8    7     -8.78      0.00
    1    8    7     -0.95      0.00
    2    8    7     -5.98      0.00
    3    8    7     -0.96      0.00
    4    8    7     -3.88      0.00
    5    8    7      0.87      0.00
    6    8    7     -9.36      0.00
    7    8    7      1.07      0.00
    8    8    7     -5.75      0.00
    9    8    7     -0.82      0.00
   10    8    7     -2.07      0.00
   11    8    7      0.85      0.00
   12    8    7     -2.00      0.00
   13    8    7      3.99      0.00
   14    8    7     -1.68      0.00
   15    8    7      1.41      0.00
   16    8    7     -0.34      0.00
   17    8    7     -0.19      0.00
   18    8    7      0.76      0.00
   19    8    7      0.13      0.00
   20    8    7     -2.29      0.00
  -24    9    7      1.93      0.00
  -22    9    7      0.98      0.00
  -21    9    7      0.17      0.00
  -20    9    7      0.11      0.00
  -19    9    7     -0.23      0.00
  -18    9    7      1.93      0.00
  -17    9    7      0.00      0.00
  -16    9    7      0.30      0.00
  -15    9    7      0.19      0.00
  -14    9    7      0.21      0.00
  -13    9    7     -1.38      0.00
  -12    9    7      0.50      0.00
  -11    9    7     -3.77      0.00
  -10    9    7      1.26      0.00
   -9    9    7      1.92      0.00
   -8    9    7      3.13      0.00
   -7    9    7     -3.90      0.00
   -6    9    7      0.59      0.00
   -5    9    7      8.02      0.00
   -4    9    7     -2.04      0.00
   -3    9    7     -6.38      0.00
   -2    9    7      2.09      0.00
   -1    9    7      3.12      0.00
    0    9    7      0.74      0.00
    1    9    7      9.91      0.00
    2    9    7      0.87      0.00
    3    9    7     -4.52      0.00
    4    9    7     -1.03      0.00
    5    9    7      7.48      0.00
    6    9    7      0.09      0.00
    7    9    7      7.30      0.00
    8    9    7      1.57      0.00
    9    9    7      2.37      0.00
   10    9    7      1.60      0.00
   11    9    7      2.23      0.00
   12    9    7     -1.60      0.00
   13    9    7      1.36      0.00
   14    9    7     -2.14      0.00
   15    9    7      0.93      0.00
   16    9    7      1.36      0.00
   17    9    7     -2.33      0.00
   18    9    7      0.32      0.00
   19    9    7      1.26      0.00
   20    9    7     -0.42      0.00
  -23   10    7      0.27      0.00
  -22   10    7     -0.24      0.00
  -21   10    7      0.54      0.00
  -20   10    7      0.36      0.00
  -19   10    7     -0.77      0.00
  -18   10    7      0.97      0.00
  -17   10    7     -2.06      0.00
  -16   10    7     -0.34      0.00
  -15   10    7      0.50      0.00
  -14   10    7      1.76      0.00
  -13   10    7     -1.41      0.00
  -12   10    7      3.95      0.00
  -11   10    7      1.83      0.00
  -10   10    7      3.09      0.00
   -9   10    7     -3.76      0.00
   -8   10    7      1.23      0.00
   -7   10    7     -1.77      0.00
   -6   10    7     -1.02      0.00
   -5   10    7     -0.15      0.00
   -4   10    7      3.05      0.00
   -3   10    7      0.15      0.00
   -2   10    7      3.68      0.00
   -1   10    7     -2.93      0.00
    0   10    7     -3.16      0.00
    1   10    7     -0.78      0.00
    2   10    7     -0.65      0.00
    3   10    7      0.43      0.00
    4   10    7      3.27      0.00
    5   10    7      0.59      0.00
    6   10    7     -7.32      0.00
    7   10    7     -3.05      0.00
    8   10    7      1.30      0.00
    9   10    7     -3.58      0.00
   10   10    7     -0.52      0.00
   11   10    7     -0.53      0.00
   12   10    7      0.22      0.00
   13   10    7      0.53      0.00
   14   10    7     -1.03      0.00
   15   10    7     -0.66      0.00
   16   10    7      1.09      0.00
   17   10    7     -1.32      0.00
   18   10    7      0.76      0.00
   19   10    7      0.09      0.00
   20   10    7     -0.15      0.00
  -23   11    7     -0.48      0.00
  -22   11    7     -0.64      0.00
  -21   11    7     -0.35      0.00
  -20   11    7     -1.12      0.00
  -19   11    7     -1.59      0.00
  -18   11    7      1.39      0.00
  -17   11    7      1.22      0.00
  -16   11    7      0.44      0.00
  -15   11    7     -1.11      0.00
  -14   11    7     -0.82      0.00
  -13   11    7     -1.92      0.00
  -12   11    7     -0.88      0.00
  -11   11    7     -2.16      0.00
  -10   11    7     -1.52      0.00
   -9   11    7     -2.45      0.00
   -8   11    7      1.35      0.00
   -7   11    7     -0.59      0.00
   -6   11    7      0.96      0.00
   -5   11    7     -2.64      0.00
   -4   11    7      0.76      0.00
   -3   11    7     -5.43      0.00
   -2   11    7      0.01      0.00
   -1   11    7     -0.34      0.00
    0   11    7      1.87      0.00
    1   11    7     -0.99      0.00
    2   11    7      1.36      0.00
    3   11    7      0.16      0.00
    4   11    7     -1.74      0.00
    5   11    7     -2.83      0.00
    6   11    7      2.56      0.00
    7   11    7      0.93      0.00
    8   11    7      3.93      0.00
    9   11    7     -4.08      0.00
   10   11    7      2.10      0.00
   11   11    7     -2.43      0.00
   12   11    7     -0.51      0.00
   13   11    7      0.19      0.00
   14   11    7      0.47      0.00
   15   11    7     -0.59      0.00
   16   11    7      0.59      0.00
   17   11    7     -0.18      0.00
   18   11    7     -0.18      0.00
   19   11    7     -0.22      0.00
  -22   12    7      0.06      0.00
  -21   12    7      0.29      0.00
  -20   12    7      1.29      0.00
  -19   12    7      0.57      0.00
  -18   12    7     -0.12      0.00
  -17   12    7      0.31      0.00
  -16   12    7     -1.64      0.00
  -15   12    7     -0.94      0.00
  -14   12    7     -0.12      0.00
  -13   12    7      3.56      0.00
  -12   12    7      0.97      0.00
  -11   12    7     -0.15      0.00
  -10   12    7     -2.80      0.00
   -9   12    7      1.38      0.00
   -8   12    7      2.78      0.00
   -7   12    7      0.09      0.00
   -6   12    7     -0.09      0.00
   -5   12    7     -1.82      0.00
   -4   12    7      4.36      0.00
   -3   12    7     -0.36      0.00
   -2   12    7      1.64      0.00
   -1   12    7     -0.36      0.00
    0   12    7     -1.70      0.00
    1   12    7     -1.66      0.00
    2   12    7      0.28      0.00
    3   12    7     -0.19      0.00
    4   12    7     -0.38      0.00
    5   12    7     -0.76      0.00
    6   12    7      2.93      0.00
    7   12    7     -1.71      0.00
    8   12    7      0.69      0.00
    9   12    7     -0.33      0.00
   10   12    7      3.77      0.00
   11   12    7     -0.21      0.00
   12   12    7      0.93      0.00
   13   12    7      1.99      0.00
   14   12    7      0.49      0.00
   15   12    7     -0.14      0.00
   16   12    7      0.85      0.00
   17   12    7      1.21      0.00
   18   12    7     -0.76      0.00
   19   12    7      0.33      0.00
  -21   13    7      0.55      0.00
  -20   13    7      0.46      0.00
  -19   13    7     -0.75      0.00
  -18   13    7     -0.84      0.00
  -17   13    7      1.25      0.00
  -16   13    7      0.44      0.00
  -15   13    7      1.59      0.00
  -14   13    7     -0.97      0.00
  -13   13    7      0.73      0.00
  -12   13    7     -1.21      0.00
  -11   13    7      2.30      0.00
  -10   13    7      1.41      0.00
   -9   13    7     -1.19      0.00
   -8   13    7     -1.76      0.00
   -7   13    7      2.13      0.00
   -6   13    7      0.63      0.00
   -5   13    7     -4.28      0.00
   -4   13    7     -0.06      0.00
   -3   13    7      1.18      0.00
   -2   13    7      0.17      0.00
   -1   13    7      1.62      0.00
    0   13    7      0.32      0.00
    1   13    7      2.45      0.00
    2   13    7     -0.39      0.00
    3   13    7      1.46      0.00
    4   13    7      1.04      0.00
    5   13    7      0.70      0.00
    6   13    7     -0.07      0.00
    7   13    7      0.12      0.00
    8   13    7     -1.47      0.00
    9   13    7      0.24      0.00
   10   13    7     -0.56      0.00
   11   13    7     -0.14      0.00
   12   13    7     -1.49      0.00
   13   13    7     -0.41      0.00
   14   13    7     -1.21      0.00
   15   13    7     -0.46      0.00
   16   13    7     -0.83      0.00
   18   13    7     -0.82      0.00
  -21   14    7     -0.29      0.00
  -20   14    7     -0.40      0.00
  -19   14    7     -0.35      0.00
  -18   14    7     -0.12      0.00
  -17   14    7     -1.05      0.00
  -16   14    7     -0.59      0.00
  -15   14    7      0.86      0.00
  -14   14    7     -1.23      0.00
  -13   14    7     -0.28      0.00
  -12   14    7     -2.32      0.00
  -11   14    7     -1.24      0.00
  -10   14    7      3.41      0.00
   -9   14    7      1.38      0.00
   -8   14    7     -0.88      0.00
   -7   14    7      0.74      0.00
   -6   14    7      2.80      0.00
   -5   14    7      1.51      0.00
   -4   14    7     -0.06      0.00
   -3   14    7      0.60      0.00
   -2   14    7     -1.57      0.00
   -1   14    7      1.35      0.00
    0   14    7     -0.41      0.00
    1   14    7     -0.22      0.00
    2   14    7     -2.42      0.00
    3   14    7      1.12      0.00
    4   14    7     -0.91      0.00
    5   14    7     -0.67      0.00
    6   14    7     -1.30      0.00
    7   14    7      0.80      0.00
    8   14    7     -2.33      0.00
    9   14    7     -0.15      0.00
   10   14    7     -0.55      0.00
   11   14    7     -0.29      0.00
   12   14    7     -1.39      0.00
   13   14    7      0.63      0.00
   14   14    7     -0.07      0.00
   15   14    7      0.51      0.00
   16   14    7      0.48      0.00
   17   14    7     -0.32      0.00
  -20   15    7      0.43      0.00
  -19   15    7      0.30      0.00
  -18   15    7      1.29      0.00
  -17   15    7     -0.43      0.00
  -16   15    7      0.79      0.00
  -15   15    7      0.99      0.00
  -14   15    7     -0.52      0.00
  -13   15    7      1.72      0.00
  -12   15    7      0.94      0.00
  -11   15    7     -1.28      0.00
  -10   15    7     -1.76      0.00
   -9   15    7     -0.53      0.00
   -8   15    7     -1.68      0.00
   -7   15    7     -3.83      0.00
   -6   15    7     -0.71      0.00
   -5   15    7      1.43      0.00
   -4   15    7     -0.25      0.00
   -3   15    7     -0.71      0.00
   -2   15    7     -0.22      0.00
   -1   15    7     -0.43      0.00
    0   15    7      0.24      0.00
    1   15    7     -1.16      0.00
    2   15    7      0.12      0.00
    3   15    7      0.21      0.00
    4   15    7     -0.39      0.00
    5   15    7      0.57      0.00
    6   15    7      0.94      0.00
    7   15    7      0.62      0.00
    8   15    7      0.42      0.00
    9   15    7      0.31      0.00
   10   15    7      1.74      0.00
   11   15    7     -0.08      0.00
   12   15    7      0.41      0.00
   13   15    7      1.21      0.00
   14   15    7     -1.33      0.00
   15   15    7     -0.88      0.00
   16   15    7      0.79      0.00
  -19   16    7     -1.49      0.00
  -18   16    7     -0.15      0.00
  -17   16    7     -0.54      0.00
  -16   16    7      0.14      0.00
  -15   16    7     -0.18      0.00
  -14   16    7     -1.08      0.00
  -13   16    7     -0.77      0.00
  -12   16    7     -0.70      0.00
  -11   16    7      2.06      0.00
  -10   16    7     -1.28      0.00
   -9   16    7      2.18      0.00
   -8   16    7      1.64      0.00
   -7   16    7      0.19      0.00
   -6   16    7     -1.50      0.00
   -5   16    7     -2.13      0.00
   -4   16    7      0.32      0.00
   -3   16    7     -0.86      0.00
   -2   16    7     -0.61      0.00
   -1   16    7     -1.60      0.00
    0   16    7      1.55      0.00
    1   16    7     -0.24      0.00
    2   16    7      1.44      0.00
    3   16    7     -0.46      0.00
    4   16    7     -0.22      0.00
    5   16    7      0.09      0.00
    6   16    7     -0.36      0.00
    7   16    7     -0.01      0.00
    8   16    7      1.51      0.00
    9   16    7     -0.08      0.00
   10   16    7      1.07      0.00
   11   16    7     -0.05      0.00
   12   16    7      0.49      0.00
   13   16    7      0.92      0.00
   14   16    7      0.96      0.00
   15   16    7      1.40      0.00
   16   16    7      0.39      0.00
  -18   17    7      0.85      0.00
  -17   17    7     -0.20      0.00
  -16   17    7     -0.20      0.00
  -15   17    7      0.18      0.00
  -14   17    7      1.21      0.00
  -13   17    7     -0.29      0.00
  -12   17    7     -0.16      0.00
  -11   17    7      1.70      0.00
  -10   17    7     -0.99      0.00
   -9   17    7      0.87      0.00
   -8   17    7     -0.95      0.00
   -7   17    7      1.40      0.00
   -6   17    7      2.59      0.00
   -5   17    7      0.65      0.00
   -4   17    7      1.27      0.00
   -3   17    7      0.70      0.00
   -2   17    7      0.07      0.00
   -1   17    7      0.86      0.00
    0   17    7     -1.13      0.00
    1   17    7      0.17      0.00
    2   17    7     -0.29      0.00
    3   17    7      0.08      0.00
    4   17    7      0.16      0.00
    5   17    7      0.79      0.00
    6   17    7     -1.35      0.00
    7   17    7     -0.07      0.00
    8   17    7     -1.10      0.00
    9   17    7     -1.16      0.00
   10   17    7     -1.01      0.00
   11   17    7     -0.95      0.00
   12   17    7     -0.07      0.00
   13   17    7     -1.65      0.00
   14   17    7     -0.72      0.00
   15   17    7     -1.08      0.00
  -17   18    7     -0.51      0.00
  -16   18    7     -0.94      0.00
  -15   18    7     -0.98      0.00
  -14   18    7      1.24      0.00
  -13   18    7     -0.10      0.00
  -12   18    7      0.83      0.00
  -11   18    7     -2.08      0.00
  -10   18    7     -1.30      0.00
   -9   18    7     -0.46      0.00
   -8   18    7     -1.31      0.00
   -7   18    7     -1.85      0.00
   -6   18    7      0.47      0.00
   -5   18    7      0.13      0.00
   -4   18    7     -1.30      0.00
   -3   18    7      0.42      0.00
   -2   18    7     -0.43      0.00
   -1   18    7      2.96      0.00
    0   18    7     -2.71      0.00
    1   18    7      3.04      0.00
    2   18    7     -0.36      0.00
    3   18    7     -0.94      0.00
    4   18    7     -1.07      0.00
    5   18    7      0.30      0.00
    6   18    7      0.12      0.00
    7   18    7      1.54      0.00
    8   18    7     -0.71      0.00
    9   18    7     -0.05      0.00
   10   18    7      0.57      0.00
   11   18    7     -0.25      0.00
   12   18    7      1.45      0.00
   13   18    7     -0.79      0.00
  -16   19    7      1.27      0.00
  -15   19    7      0.26      0.00
  -14   19    7     -0.02      0.00
  -13   19    7     -1.26      0.00
  -12   19    7      1.16      0.00
  -11   19    7      0.48      0.00
  -10   19    7      1.94      0.00
   -9   19    7      0.23      0.00
   -8   19    7      3.46      0.00
   -7   19    7      1.64      0.00
   -6   19    7     -0.58      0.00
   -5   19    7     -0.74      0.00
   -4   19    7     -0.16      0.00
   -3   19    7      1.45      0.00
   -2   19    7     -1.30      0.00
   -1   19    7      2.11      0.00
    0   19    7     -2.26      0.00
    1   19    7      0.91      0.00
    2   19    7     -0.57      0.00
    3   19    7      0.34      0.00
    4   19    7      1.87      0.00
    5   19    7     -0.16      0.00
    6   19    7     -1.49      0.00
    7   19    7      0.02      0.00
    8   19    7      1.07      0.00
    9   19    7      0.82      0.00
   10   19    7      0.12      0.00
   11   19    7     -1.13      0.00
   12   19    7      0.09      0.00
  -14   20    7     -0.70      0.00
  -13   20    7      0.18      0.00
  -12   20    7     -0.64      0.00
  -11   20    7     -0.10      0.00
  -10   20    7     -0.13      0.00
   -9   20    7     -3.40      0.00
   -8   20    7     -1.68      0.00
   -7   20    7     -1.07      0.00
   -6   20    7     -1.12      0.00
   -5   20    7     -0.91      0.00
   -4   20    7     -0.70      0.00
   -3   20    7     -0.13      0.00
   -2   20    7     -1.95      0.00
   -1   20    7     -0.91      0.00
    0   20    7     -0.90      0.00
    1   20    7     -0.67      0.00
    2   20    7      0.29      0.00
    3   20    7     -1.12      0.00
    4   20    7     -0.72      0.00
    5   20    7      1.10      0.00
    6   20    7      0.41      0.00
    7   20    7      0.32      0.00
    8   20    7     -1.34      0.00
    9   20    7     -0.44      0.00
   10   20    7     -0.20      0.00
   11   20    7      1.75      0.00
  -13   21    7      1.70      0.00
  -12   21    7     -0.64      0.00
  -11   21    7     -0.60      0.00
  -10   21    7      0.71      0.00
   -9   21    7      1.33      0.00
   -8   21    7      1.97      0.00
   -7   21    7      0.60      0.00
   -6   21    7      1.70      0.00
   -5   21    7      0.83      0.00
   -4   21    7      0.44      0.00
   -3   21    7      1.52      0.00
   -2   21    7      1.52      0.00
   -1   21    7      0.23      0.00
    0   21    7      1.45      0.00
    1   21    7      0.04      0.00
    2   21    7      2.04      0.00
    3   21    7      1.09      0.00
    4   21    7     -2.06      0.00
    5   21    7      0.51      0.00
    6   21    7     -1.47      0.00
    7   21    7      0.94      0.00
    8   21    7     -0.43      0.00
    9   21    7      1.59      0.00
  -11   22    7      0.54      0.00
  -10   22    7      1.06      0.00
   -9   22    7     -1.20      0.00
   -8   22    7     -0.25      0.00
   -7   22    7     -2.06      0.00
   -6   22    7      0.47      0.00
   -5   22    7     -0.40      0.00
   -4   22    7     -0.35      0.00
   -3   22    7     -0.60      0.00
   -2   22    7     -0.43      0.00
   -1   22    7      0.48      0.00
    0   22    7      0.88      0.00
    1   22    7     -2.49      0.00
    2   22    7     -1.72      0.00
    3   22    7      0.95      0.00
    4   22    7      0.18      0.00
    5   22    7      2.57      0.00
    6   22    7     -0.57      0.00
    7   22    7     -0.06      0.00
   -8   23    7      0.83      0.00
   -7   23    7     -0.80      0.00
   -6   23    7      0.85      0.00
   -5   23    7      0.19      0.00
   -4   23    7      0.38      0.00
   -3   23    7     -0.36      0.00
   -2   23    7     -1.63      0.00
   -1   23    7     -0.10      0.00
    0   23    7      0.49      0.00
    1   23    7      0.60      0.00
    2   23    7      0.76      0.00
    3   23    7      0.08      0.00
    4   23    7     -1.98      0.00
  -25    0    8      1.45      0.00
  -24    0    8      1.22      0.00
  -23    0    8      1.51      0.00
  -22    0    8     -0.25      0.00
  -21    0    8     -1.29      0.00
  -20    0    8     -0.95      0.00
  -19    0    8      1.70      0.00
  -18    0    8     -2.17      0.00
  -17    0    8     -1.71      0.00
  -16    0    8     -1.92      0.00
  -15    0    8     -0.38      0.00
  -14    0    8      2.86      0.00
  -13    0    8     -1.61      0.00
  -12    0    8     -3.19      0.00
  -11    0    8     -3.71      0.00
  -10    0    8      0.01      0.00
   -9    0    8     -0.48      0.00
   -8    0    8     12.11      0.00
   -7    0    8     -2.41      0.00
   -6    0    8     -3.08      0.00
   -5    0    8     -2.53      0.00
   -4    0    8    -47.61      0.00
   -3    0    8     -4.18      0.00
   -2    0    8     34.80      0.00
   -1    0    8      0.36      0.00
    0    0    8    -17.46      0.00
    1    0    8     -3.02      0.00
    2    0    8     30.63      0.00
    3    0    8     -6.60      0.00
    4    0    8     -4.15      0.00
    5    0    8     -1.95      0.00
    6    0    8     -2.03      0.00
    7    0    8      2.85      0.00
    8    0    8      2.43      0.00
    9    0    8     -1.92      0.00
   10    0    8     -1.27      0.00
   11    0    8     -0.30      0.00
   12    0    8     -3.74      0.00
   13    0    8      0.26      0.00
   14    0    8     -0.45      0.00
   15    0    8     -1.82      0.00
   16    0    8     -2.52      0.00
   17    0    8     -1.37      0.00
   18    0    8     -1.37      0.00
   19    0    8     -1.40      0.00
   20    0    8      0.10      0.00
   21    0    8     -1.66      0.00
  -25    1    8     -0.29      0.00
  -24    1    8     -2.80      0.00
  -23    1    8     -1.30      0.00
  -22    1    8      0.03      0.00
  -21    1    8      1.56      0.00
  -20    1    8      0.26      0.00
  -19    1    8      0.92      0.00
  -18    1    8     -0.91      0.00
  -17    1    8      0.81      0.00
  -16    1    8      1.42      0.00
  -15    1    8     -0.26      0.00
  -14    1    8     -0.12      0.00
  -13    1    8     -1.47      0.00
  -12    1    8      2.24      0.00
  -11    1    8      0.96      0.00
  -10    1    8      0.89      0.00
   -9    1    8     -8.14      0.00
   -8    1    8      3.19      0.00
   -7    1    8     -6.51      0.00
   -6    1    8     -0.32      0.00
   -5    1    8     25.56      0.00
   -4    1    8      3.13      0.00
   -3    1    8     11.90      0.00
   -2    1    8     -0.25      0.00
   -1    1    8     -7.96      0.00
    0    1    8     -1.07      0.00
    1    1    8     -5.04      0.00
    2    1    8      2.28      0.00
    3    1    8    -13.33      0.00
    4    1    8      4.74      0.00
    5    1    8      3.44      0.00
    6    1    8     -3.65      0.00
    7    1    8     -0.55      0.00
    8    1    8     -0.53      0.00
    9    1    8     -3.81      0.00
   10    1    8     -1.31      0.00
   11    1    8      3.82      0.00
   12    1    8     -0.88      0.00
   13    1    8     -0.22      0.00
   14    1    8      0.20      0.00
   15    1    8     -0.11      0.00
   16    1    8      0.38      0.00
   17    1    8      1.60      0.00
   18    1    8      0.97      0.00
   19    1    8      0.06      0.00
   20    1    8      1.62      0.00
   21    1    8      0.65      0.00
  -25    2    8      0.78      0.00
  -24    2    8      0.46      0.00
  -23    2    8      2.91      0.00
  -22    2    8     -0.88      0.00
  -21    2    8     -0.26      0.00
  -20    2    8     -0.86      0.00
  -19    2    8     -0.60      0.00
  -18    2    8      0.09      0.00
  -17    2    8     -0.02      0.00
  -16    2    8      1.11      0.00
  -15    2    8      1.08      0.00
  -14    2    8      1.22      0.00
  -13    2    8      0.29      0.00
  -12    2    8      2.99      0.00
  -11    2    8      0.48      0.00
  -10    2    8      6.79      0.00
   -9    2    8     -1.84      0.00
   -8    2    8      9.35      0.00
   -7    2    8      1.14      0.00
   -6    2    8     -8.32      0.00
   -5    2    8      0.59      0.00
   -4    2    8     -5.02      0.00
   -3    2    8      3.74      0.00
   -2    2    8    -20.08      0.00
   -1    2    8      5.46      0.00
    0    2    8     21.26      0.00
    1    2    8      2.80      0.00
    2    2    8      1.06      0.00
    3    2    8     -0.41      0.00
    4    2    8     10.68      0.00
    5    2    8      2.86      0.00
    6    2    8      1.28      0.00
    7    2    8      2.31      0.00
    8    2    8      4.68      0.00
    9    2    8      3.56      0.00
   10    2    8     -0.05      0.00
   11    2    8      2.03      0.00
   12    2    8      0.12      0.00
   13    2    8      1.24      0.00
   14    2    8      2.18      0.00
   15    2    8      0.44      0.00
   16    2    8      0.35      0.00
   17    2    8      0.13      0.00
   18    2    8      0.61      0.00
   19    2    8     -0.84      0.00
   20    2    8     -0.94      0.00
   21    2    8     -0.46      0.00
  -25    3    8     -0.51      0.00
  -24    3    8     -1.03      0.00
  -23    3    8      3.04      0.00
  -22    3    8     -2.54      0.00
  -21    3    8     -0.16      0.00
  -20    3    8      1.49      0.00
  -19    3    8      0.73      0.00
  -18    3    8      1.85      0.00
  -17    3    8      0.26      0.00
  -16    3    8     -2.14      0.00
  -15    3    8     -2.47      0.00
  -14    3    8     -1.38      0.00
  -13    3    8     -1.24      0.00
  -12    3    8     -2.01      0.00
  -11    3    8     -7.11      0.00
  -10    3    8      1.50      0.00
   -9    3    8     -6.34      0.00
   -8    3    8     -4.53      0.00
   -7    3    8     -3.89      0.00
   -6    3    8      0.88      0.00
   -5    3    8     -3.97      0.00
   -4    3    8     -6.42      0.00
   -3    3    8      5.05      0.00
   -2    3    8     -7.56      0.00
   -1    3    8     -3.91      0.00
    0    3    8     -4.51      0.00
    1    3    8    -22.83      0.00
    2    3    8      0.10      0.00
    3    3    8     -5.37      0.00
    4    3    8     -6.34      0.00
    5    3    8    -10.05      0.00
    6    3    8      0.43      0.00
    7    3    8     -8.41      0.00
    8    3    8     -4.02      0.00
    9    3    8      1.79      0.00
   10    3    8     -0.57      0.00
   11    3    8     -2.20      0.00
   12    3    8     -0.59      0.00
   13    3    8      0.35      0.00
   14    3    8     -0.81      0.00
   15    3    8      0.24      0.00
   16    3    8      0.39      0.00
   17    3    8     -1.70      0.00
   18    3    8      0.88      0.00
   19    3    8      0.54      0.00
   20    3    8     -0.49      0.00
   21    3    8      0.09      0.00
  -24    4    8     -3.07      0.00
  -23    4    8      0.92      0.00
  -22    4    8     -1.49      0.00
  -21    4    8      0.02      0.00
  -20    4    8     -0.62      0.00
  -19    4    8     -2.61      0.00
  -18    4    8     -1.17      0.00
  -17    4    8      1.22      0.00
  -16    4    8      1.47      0.00
  -15    4    8      0.42      0.00
  -14    4    8     -0.28      0.00
  -13    4    8      1.73      0.00
  -12    4    8      3.69      0.00
  -11    4    8      0.84      0.00
  -10    4    8      4.50      0.00
   -9    4    8      0.05      0.00
   -8    4    8     -2.17      0.00
   -7    4    8      0.62      0.00
   -6    4    8      5.78      0.00
   -5    4    8      1.13      0.00
   -4    4    8     14.06      0.00
   -3    4    8      5.10      0.00
   -2    4    8     -6.96      0.00
   -1    4    8     -0.47      0.00
    0    4    8     26.08      0.00
    1    4    8     -2.22      0.00
    2    4    8      9.62      0.00
    3    4    8      2.70      0.00
    4    4    8      5.08      0.00
    5    4    8      1.63      0.00
    6    4    8     10.72      0.00
    7    4    8      0.82      0.00
    8    4    8      1.00      0.00
    9    4    8      0.48      0.00
   10    4    8      0.68      0.00
   11    4    8      0.08      0.00
   12    4    8     -0.39      0.00
   13    4    8     -0.31      0.00
   14    4    8     -3.28      0.00
   15    4    8      1.44      0.00
   16    4    8      0.12      0.00
   17    4    8     -1.52      0.00
   18    4    8     -0.15      0.00
   19    4    8     -0.63      0.00
   20    4    8      0.70      0.00
   21    4    8      1.45      0.00
  -22    5    8      1.13      0.00
  -21    5    8      0.08      0.00
  -20    5    8      0.77      0.00
  -19    5    8      1.69      0.00
  -18    5    8      0.68      0.00
  -17    5    8     -0.84      0.00
  -16    5    8     -0.89      0.00
  -15    5    8      0.17      0.00
  -14    5    8      0.02      0.00
  -13    5    8     -0.79      0.00
  -12    5    8     -1.18      0.00
  -11    5    8      0.13      0.00
  -10    5    8     -0.60      0.00
   -9    5    8      2.37      0.00
   -8    5    8      2.59      0.00
   -7    5    8      9.38      0.00
   -6    5    8     -0.08      0.00
   -5    5    8    -16.20      0.00
   -4    5    8      0.54      0.00
   -3    5    8      0.99      0.00
   -2    5    8      3.19      0.00
   -1    5    8     -4.50      0.00
    0    5    8      7.10      0.00
    1    5    8     -9.93      0.00
    2    5    8      0.48      0.00
    3    5    8      5.88      0.00
    4    5    8      0.43      0.00
    5    5    8     -6.12      0.00
    6    5    8     -3.10      0.00
    7    5    8      0.71      0.00
    8    5    8      0.87      0.00
    9    5    8     -0.72      0.00
   10    5    8     -0.76      0.00
   11    5    8     -0.41      0.00
   12    5    8     -1.26      0.00
   13    5    8      3.13      0.00
   14    5    8     -2.68      0.00
   15    5    8      1.73      0.00
   16    5    8     -0.03      0.00
   17    5    8      1.15      0.00
   18    5    8      1.01      0.00
   19    5    8     -1.13      0.00
   20    5    8     -0.05      0.00
   21    5    8      0.56      0.00
  -23    6    8     -3.38      0.00
  -22    6    8     -0.91      0.00
  -21    6    8      0.05      0.00
  -20    6    8     -0.29      0.00
  -19    6    8     -0.97      0.00
  -18    6    8     -0.56      0.00
  -17    6    8     -0.36      0.00
  -16    6    8     -0.44      0.00
  -15    6    8      0.41      0.00
  -14    6    8      0.30      0.00
  -13    6    8      1.25      0.00
  -12    6    8     -1.70      0.00
  -11    6    8      0.00      0.00
  -10    6    8     -5.71      0.00
   -9    6    8      1.15      0.00
   -8    6    8     -8.69      0.00
   -7    6    8     -1.22      0.00
   -6    6    8      2.70      0.00
   -5    6    8      1.86      0.00
   -4    6    8     -1.27      0.00
   -3    6    8     -2.77      0.00
   -2    6    8     11.93      0.00
   -1    6    8     -4.43      0.00
    0    6    8    -16.46      0.00
    1    6    8     -2.05      0.00
    2    6    8     -1.82      0.00
    3    6    8      0.11      0.00
    4    6    8     -6.12      0.00
    5    6    8      2.01      0.00
    6    6    8     -2.66      0.00
    7    6    8      1.60      0.00
    8    6    8     -4.01      0.00
    9    6    8     -0.65      0.00
   10    6    8     -0.44      0.00
   11    6    8      0.50      0.00
   12    6    8     -1.07      0.00
   13    6    8      4.11      0.00
   14    6    8     -2.51      0.00
   15    6    8      0.98      0.00
   16    6    8     -0.43      0.00
   17    6    8     -1.36      0.00
   18    6    8      0.27      0.00
   19    6    8     -0.07      0.00
   20    6    8     -0.79      0.00
   21    6    8      0.31      0.00
  -23    7    8      1.04      0.00
  -22    7    8      0.62      0.00
  -21    7    8      2.04      0.00
  -20    7    8      0.67      0.00
  -19    7    8     -0.27      0.00
  -18    7    8      1.10      0.00
  -17    7    8      0.59      0.00
  -16    7    8      1.09      0.00
  -15    7    8      1.52      0.00
  -14    7    8     -0.66      0.00
  -13    7    8      1.63      0.00
  -12    7    8     -0.40      0.00
  -11    7    8      3.21      0.00
  -10    7    8     -1.30      0.00
   -9    7    8     10.46      0.00
   -8    7    8      0.87      0.00
   -7    7    8      0.49      0.00
   -6    7    8     -3.60      0.00
   -5    7    8      4.79      0.00
   -4    7    8     -1.95      0.00
   -3    7    8    -12.46      0.00
   -2    7    8      2.17      0.00
   -1    7    8      3.66      0.00
    0    7    8     -0.23      0.00
    1    7    8     18.94      0.00
    2    7    8     -2.29      0.00
    3    7    8     -4.77      0.00
    4    7    8     -1.86      0.00
    5    7    8      9.89      0.00
    6    7    8     -1.05      0.00
    7    7    8      5.49      0.00
    8    7    8      0.17      0.00
    9    7    8      2.50      0.00
   10    7    8      1.68      0.00
   11    7    8      2.65      0.00
   12    7    8     -1.49      0.00
   13    7    8      0.91      0.00
   14    7    8     -1.07      0.00
   15    7    8      1.02      0.00
   16    7    8      1.24      0.00
   17    7    8     -1.75      0.00
   18    7    8      1.35      0.00
   19    7    8      1.40      0.00
   20    7    8     -0.48      0.00
  -24    8    8     -1.32      0.00
  -23    8    8     -0.31      0.00
  -22    8    8     -2.23      0.00
  -21    8    8      0.30      0.00
  -20    8    8     -1.32      0.00
  -19    8    8     -1.08      0.00
  -18    8    8      1.01      0.00
  -17    8    8     -2.76      0.00
  -16    8    8     -1.18      0.00
  -15    8    8      0.21      0.00
  -14    8    8     -0.01      0.00
  -13    8    8     -1.86      0.00
  -12    8    8     -2.47      0.00
  -11    8    8      0.88      0.00
  -10    8    8     -3.94      0.00
   -9    8    8     -2.06      0.00
   -8    8    8     -4.96      0.00
   -7    8    8      0.18      0.00
   -6    8    8     -5.61      0.00
   -5    8    8      2.75      0.00
   -4    8    8      8.60      0.00
   -3    8    8     -0.60      0.00
   -2    8    8      3.87      0.00
   -1    8    8     -0.29      0.00
    0    8    8     -6.39      0.00
    1    8    8      1.86      0.00
    2    8    8     -5.34      0.00
    3    8    8      3.17      0.00
    4    8    8      3.53      0.00
    5    8    8      1.33      0.00
    6    8    8     -9.26      0.00
    7    8    8     -1.06      0.00
    8    8    8     -0.75      0.00
    9    8    8     -2.36      0.00
   10    8    8     -1.81      0.00
   11    8    8     -0.68      0.00
   12    8    8     -1.08      0.00
   13    8    8      0.25      0.00
   14    8    8     -0.39      0.00
   15    8    8     -1.68      0.00
   16    8    8      0.57      0.00
   17    8    8     -1.08      0.00
   18    8    8      0.37      0.00
   19    8    8     -0.42      0.00
   20    8    8     -0.38      0.00
  -24    9    8     -1.96      0.00
  -23    9    8      1.75      0.00
  -22    9    8      0.16      0.00
  -21    9    8      1.65      0.00
  -20    9    8     -0.84      0.00
  -19    9    8     -1.85      0.00
  -18    9    8      2.45      0.00
  -17    9    8      0.13      0.00
  -16    9    8      1.09      0.00
  -15    9    8     -2.46      0.00
  -14    9    8      1.14      0.00
  -13    9    8     -1.47      0.00
  -12    9    8      1.32      0.00
  -11    9    8      1.50      0.00
  -10    9    8      1.76      0.00
   -9    9    8      2.33      0.00
   -8    9    8      0.40      0.00
   -7    9    8      1.93      0.00
   -6    9    8      1.36      0.00
   -5    9    8      1.11      0.00
   -4    9    8      0.24      0.00
   -3    9    8     -8.78      0.00
   -2    9    8      0.50      0.00
   -1    9    8      0.30      0.00
    0    9    8     -1.03      0.00
    1    9    8      0.49      0.00
    2    9    8     -1.00      0.00
    3    9    8      0.78      0.00
    4    9    8     -3.56      0.00
    5    9    8     -0.59      0.00
    6    9    8      1.80      0.00
    7    9    8      1.47      0.00
    8    9    8      2.41      0.00
    9    9    8     -1.67      0.00
   10    9    8      2.13      0.00
   11    9    8     -1.34      0.00
   12    9    8      0.42      0.00
   13    9    8      0.81      0.00
   14    9    8      0.48      0.00
   15    9    8     -0.02      0.00
   16    9    8      1.22      0.00
   17    9    8      0.51      0.00
   18    9    8     -0.26      0.00
   19    9    8      0.22      0.00
   20    9    8      1.10      0.00
  -23   10    8      1.57      0.00
  -22   10    8     -1.45      0.00
  -21   10    8     -0.42      0.00
  -20   10    8      1.35      0.00
  -19   10    8      0.09      0.00
  -18   10    8      1.40      0.00
  -17   10    8     -0.13      0.00
  -16   10    8      2.25      0.00
  -15   10    8     -1.80      0.00
  -14   10    8      2.57      0.00
  -13   10    8     -0.11      0.00
  -12   10    8      2.52      0.00
  -11   10    8     -1.53      0.00
  -10   10    8     -3.33      0.00
   -9   10    8     -0.40      0.00
   -8   10    8      0.90      0.00
   -7   10    8      0.20      0.00
   -6   10    8     -1.04      0.00
   -5   10    8     -2.74      0.00
   -4   10    8      4.14      0.00
   -3   10    8      0.98      0.00
   -2   10    8      2.30      0.00
   -1   10    8      0.18      0.00
    0   10    8      0.99      0.00
    1   10    8      1.47      0.00
    2   10    8     -0.76      0.00
    3   10    8      2.18      0.00
    4   10    8     -1.30      0.00
    5   10    8     -0.79      0.00
    6   10    8      1.74      0.00
    7   10    8     -2.60      0.00
    8   10    8      2.10      0.00
    9   10    8     -1.35      0.00
   10   10    8      2.45      0.00
   11   10    8     -1.54      0.00
   12   10    8      0.28      0.00
   13   10    8     -0.27      0.00
   14   10    8     -0.49      0.00
   15   10    8      0.39      0.00
   16   10    8     -0.79      0.00
   17   10    8      0.87      0.00
   18   10    8     -1.85      0.00
   19   10    8     -0.16      0.00
  -23   11    8     -0.11      0.00
  -22   11    8      0.10      0.00
  -21   11    8      0.58      0.00
  -20   11    8      0.48      0.00
  -19   11    8     -1.01      0.00
  -18   11    8     -1.50      0.00
  -17   11    8     -1.39      0.00
  -16   11    8      0.62      0.00
  -15   11    8     -1.91      0.00
  -14   11    8     -0.29      0.00
  -13   11    8     -1.35      0.00
  -12   11    8      2.14      0.00
  -11   11    8      2.80      0.00
  -10   11    8      1.06      0.00
   -9   11    8     -0.97      0.00
   -8   11    8     -0.46      0.00
   -7   11    8      4.97      0.00
   -6   11    8      1.97      0.00
   -5   11    8     -5.81      0.00
   -4   11    8      1.15      0.00
   -3   11    8      3.05      0.00
   -2   11    8     -0.69      0.00
   -1   11    8      0.19      0.00
    0   11    8     -0.84      0.00
    1   11    8      0.43      0.00
    2   11    8     -1.85      0.00
    3   11    8      6.08      0.00
    4   11    8      1.21      0.00
    5   11    8     -1.00      0.00
    6   11    8      1.25      0.00
    7   11    8      0.38      0.00
    8   11    8     -0.02      0.00
    9   11    8     -0.56      0.00
   10   11    8      0.67      0.00
   11   11    8      0.57      0.00
   12   11    8     -0.05      0.00
   13   11    8      0.21      0.00
   14   11    8     -0.04      0.00
   15   11    8      0.39      0.00
   16   11    8     -2.26      0.00
   17   11    8      2.30      0.00
   18   11    8     -0.58      0.00
   19   11    8      0.13      0.00
  -22   12    8     -0.93      0.00
  -21   12    8     -0.83      0.00
  -20   12    8     -1.32      0.00
  -19   12    8      1.34      0.00
  -18   12    8      0.61      0.00
  -17   12    8      0.75      0.00
  -16   12    8      0.70      0.00
  -15   12    8      0.30      0.00
  -14   12    8      0.69      0.00
  -13   12    8     -0.57      0.00
  -12   12    8     -2.49      0.00
  -11   12    8     -4.95      0.00
  -10   12    8      1.00      0.00
   -9   12    8      0.47      0.00
   -8   12    8     -3.49      0.00
   -7   12    8     -1.95      0.00
   -6   12    8      2.11      0.00
   -5   12    8     -0.65      0.00
   -4   12    8     -2.70      0.00
   -3   12    8     -1.93      0.00
   -2   12    8     -2.67      0.00
   -1   12    8      1.90      0.00
    0   12    8     -1.46      0.00
    1   12    8      0.44      0.00
    2   12    8     -4.74      0.00
    3   12    8     -0.62      0.00
    4   12    8     -4.96      0.00
    5   12    8     -1.08      0.00
    6   12    8      0.89      0.00
    7   12    8      1.26      0.00
    8   12    8     -4.92      0.00
    9   12    8      0.64      0.00
   10   12    8     -1.04      0.00
   11   12    8     -0.52      0.00
   12   12    8     -2.14      0.00
   13   12    8      0.49      0.00
   14   12    8     -0.30      0.00
   15   12    8      1.13      0.00
   16   12    8     -1.38      0.00
   17   12    8      0.83      0.00
   18   12    8     -0.90      0.00
  -21   13    8      1.56      0.00
  -20   13    8     -0.34      0.00
  -19   13    8      1.47      0.00
  -18   13    8     -1.48      0.00
  -17   13    8     -1.29      0.00
  -16   13    8     -1.16      0.00
  -15   13    8      0.51      0.00
  -14   13    8      0.97      0.00
  -13   13    8      1.12      0.00
  -12   13    8      2.08      0.00
  -11   13    8     -2.03      0.00
  -10   13    8      2.38      0.00
   -9   13    8      0.67      0.00
   -8   13    8      0.38      0.00
   -7   13    8     -3.47      0.00
   -6   13    8     -0.13      0.00
   -5   13    8      1.87      0.00
   -4   13    8      0.74      0.00
   -3   13    8      1.29      0.00
   -2   13    8     -0.03      0.00
   -1   13    8      0.13      0.00
    0   13    8     -0.70      0.00
    1   13    8      1.74      0.00
    2   13    8      0.10      0.00
    3   13    8      1.68      0.00
    4   13    8      1.33      0.00
    5   13    8      2.72      0.00
    6   13    8     -0.32      0.00
    7   13    8      0.98      0.00
    8   13    8     -0.11      0.00
    9   13    8      3.25      0.00
   10   13    8      0.83      0.00
   11   13    8      1.54      0.00
   12   13    8      1.52      0.00
   13   13    8      1.92      0.00
   14   13    8     -1.33      0.00
   15   13    8      1.30      0.00
   16   13    8      0.65      0.00
   17   13    8      0.78      0.00
  -21   14    8      1.01      0.00
  -20   14    8     -1.18      0.00
  -19   14    8      0.59      0.00
  -18   14    8     -0.64      0.00
  -17   14    8      1.41      0.00
  -16   14    8      1.00      0.00
  -15   14    8      1.18      0.00
  -14   14    8     -1.06      0.00
  -13   14    8     -2.80      0.00
  -12   14    8      0.03      0.00
  -11   14    8      1.43      0.00
  -10   14    8      1.63      0.00
   -9   14    8     -0.55      0.00
   -8   14    8      3.04      0.00
   -7   14    8      1.21      0.00
   -6   14    8     -0.04      0.00
   -5   14    8     -0.51      0.00
   -4   14    8      1.08      0.00
   -3   14    8     -0.14      0.00
   -2   14    8     -0.27      0.00
   -1   14    8     -0.89      0.00
    0   14    8      2.94      0.00
    1   14    8     -0.39      0.00
    2   14    8      0.92      0.00
    3   14    8     -1.45      0.00
    4   14    8      0.78      0.00
    5   14    8     -0.41      0.00
    6   14    8     -0.75      0.00
    7   14    8     -0.75      0.00
    8   14    8      1.46      0.00
    9   14    8     -1.65      0.00
   10   14    8     -0.89      0.00
   11   14    8     -1.06      0.00
   12   14    8     -0.74      0.00
   13   14    8     -0.69      0.00
   14   14    8     -1.28      0.00
   15   14    8      0.66      0.00
   16   14    8     -1.27      0.00
   17   14    8     -0.94      0.00
  -20   15    8     -1.13      0.00
  -19   15    8      1.12      0.00
  -18   15    8     -1.05      0.00
  -17   15    8     -0.31      0.00
  -16   15    8     -1.00      0.00
  -15   15    8      0.07      0.00
  -14   15    8      0.55      0.00
  -13   15    8      0.48      0.00
  -12   15    8      0.03      0.00
  -11   15    8      0.67      0.00
  -10   15    8     -1.99      0.00
   -9   15    8     -0.18      0.00
   -8   15    8     -0.90      0.00
   -7   15    8     -0.81      0.00
   -6   15    8      0.13      0.00
   -5   15    8      0.45      0.00
   -4   15    8      1.26      0.00
   -3   15    8     -0.29      0.00
   -2   15    8      1.52      0.00
   -1   15    8     -1.47      0.00
    0   15    8      0.17      0.00
    1   15    8     -2.45      0.00
    2   15    8      2.45      0.00
    3   15    8     -0.65      0.00
    4   15    8      0.44      0.00
    5   15    8     -1.48      0.00
    6   15    8     -0.27      0.00
    7   15    8     -1.56      0.00
    8   15    8      0.23      0.00
    9   15    8     -1.40      0.00
   10   15    8      0.10      0.00
   11   15    8     -0.51      0.00
   12   15    8      0.48      0.00
   13   15    8     -0.09      0.00
   14   15    8     -0.11      0.00
   15   15    8      0.27      0.00
   16   15    8     -0.63      0.00
  -19   16    8      1.62      0.00
  -18   16    8      0.42      0.00
  -17   16    8      1.30      0.00
  -16   16    8     -0.78      0.00
  -15   16    8     -1.53      0.00
  -14   16    8      0.37      0.00
  -13   16    8      0.90      0.00
  -12   16    8      0.62      0.00
  -11   16    8     -0.55      0.00
  -10   16    8     -2.34      0.00
   -9   16    8      0.52      0.00
   -8   16    8     -0.58      0.00
   -7   16    8      0.19      0.00
   -6   16    8      0.16      0.00
   -5   16    8      0.42      0.00
   -4   16    8     -0.90      0.00
   -3   16    8     -0.88      0.00
   -2   16    8      0.81      0.00
   -1   16    8      0.21      0.00
    0   16    8     -1.06      0.00
    1   16    8      0.38      0.00
    2   16    8      0.51      0.00
    3   16    8     -2.06      0.00
    4   16    8     -0.67      0.00
    5   16    8      0.82      0.00
    6   16    8      1.31      0.00
    7   16    8      1.37      0.00
    8   16    8     -0.10      0.00
    9   16    8      0.90      0.00
   10   16    8     -0.13      0.00
   11   16    8     -0.23      0.00
   12   16    8      0.69      0.00
   13   16    8     -1.23      0.00
   14   16    8      0.83      0.00
   15   16    8     -0.14      0.00
  -18   17    8     -1.58      0.00
  -17   17    8      0.30      0.00
  -16   17    8      0.60      0.00
  -15   17    8     -0.02      0.00
  -14   17    8      0.70      0.00
  -13   17    8     -1.32      0.00
  -12   17    8      0.18      0.00
  -11   17    8      0.56      0.00
  -10   17    8      2.39      0.00
   -9   17    8     -0.25      0.00
   -8   17    8      0.95      0.00
   -7   17    8      1.45      0.00
   -6   17    8     -2.37      0.00
   -5   17    8     -1.32      0.00
   -4   17    8     -1.09      0.00
   -3   17    8      0.05      0.00
   -2   17    8     -1.39      0.00
   -1   17    8      1.11      0.00
    0   17    8     -0.61      0.00
    1   17    8      1.82      0.00
    2   17    8      0.12      0.00
    3   17    8      0.79      0.00
    4   17    8      2.05      0.00
    5   17    8      0.40      0.00
    6   17    8     -1.58      0.00
    7   17    8      0.49      0.00
    8   17    8      0.89      0.00
    9   17    8      1.86      0.00
   10   17    8      0.09      0.00
   11   17    8      0.69      0.00
   12   17    8      1.79      0.00
   13   17    8     -0.93      0.00
   14   17    8      2.49      0.00
  -17   18    8     -0.43      0.00
  -16   18    8      0.28      0.00
  -15   18    8     -0.41      0.00
  -14   18    8     -0.21      0.00
  -13   18    8     -0.16      0.00
  -12   18    8     -0.10      0.00
  -11   18    8     -1.14      0.00
  -10   18    8      1.23      0.00
   -9   18    8     -3.25      0.00
   -8   18    8     -1.62      0.00
   -7   18    8      1.69      0.00
   -6   18    8      0.88      0.00
   -5   18    8      1.60      0.00
   -4   18    8     -0.62      0.00
   -3   18    8      1.08      0.00
   -2   18    8      0.01      0.00
   -1   18    8     -0.81      0.00
    0   18    8     -1.00      0.00
    1   18    8     -1.27      0.00
    2   18    8     -1.53      0.00
    3   18    8     -2.03      0.00
    4   18    8     -0.32      0.00
    5   18    8     -0.78      0.00
    6   18    8     -0.01      0.00
    7   18    8     -1.12      0.00
    8   18    8     -1.23      0.00
    9   18    8     -2.05      0.00
   10   18    8     -1.37      0.00
   11   18    8     -0.14      0.00
   12   18    8      0.05      0.00
   13   18    8     -1.97      0.00
  -16   19    8      1.19      0.00
  -15   19    8      0.39      0.00
  -14   19    8     -0.51      0.00
  -13   19    8      1.78      0.00
  -12   19    8     -0.11      0.00
  -11   19    8     -0.82      0.00
  -10   19    8      0.67      0.00
   -9   19    8      1.32      0.00
   -8   19    8      0.87      0.00
   -7   19    8      0.26      0.00
   -6   19    8     -0.79      0.00
   -5   19    8      0.81      0.00
   -4   19    8     -0.23      0.00
   -3   19    8      0.82      0.00
   -2   19    8      2.56      0.00
   -1   19    8     -0.77      0.00
    0   19    8      3.03      0.00
    1   19    8      0.39      0.00
    2   19    8      2.87      0.00
    3   19    8      1.72      0.00
    4   19    8      0.02      0.00
    5   19    8     -0.17      0.00
    6   19    8      1.19      0.00
    7   19    8      0.17      0.00
    8   19    8      1.17      0.00
    9   19    8      0.72      0.00
   10   19    8      0.58      0.00
   11   19    8      0.16      0.00
   12   19    8     -1.07      0.00
  -14   20    8     -1.53      0.00
  -13   20    8      0.18      0.00
  -12   20    8     -0.72      0.00
  -11   20    8      1.26      0.00
  -10   20    8     -0.33      0.00
   -9   20    8      0.06      0.00
   -8   20    8      0.40      0.00
   -7   20    8     -0.53      0.00
   -6   20    8     -1.24      0.00
   -5   20    8     -0.37      0.00
   -4   20    8      0.63      0.00
   -3   20    8     -2.11      0.00
   -2   20    8      0.60      0.00
   -1   20    8     -1.84      0.00
    0   20    8      1.38      0.00
    1   20    8     -4.03      0.00
    2   20    8     -2.06      0.00
    3   20    8      0.85      0.00
    4   20    8     -1.28      0.00
    5   20    8      0.76      0.00
    6   20    8     -0.50      0.00
    7   20    8     -1.04      0.00
    8   20    8      0.07      0.00
    9   20    8      0.26      0.00
   10   20    8     -0.01      0.00
  -13   21    8      0.94      0.00
  -12   21    8     -1.33      0.00
  -11   21    8     -0.20      0.00
  -10   21    8      0.01      0.00
   -9   21    8     -0.25      0.00
   -8   21    8     -0.51      0.00
   -7   21    8     -0.97      0.00
   -6   21    8      0.94      0.00
   -5   21    8     -0.02      0.00
   -4   21    8      1.38      0.00
   -3   21    8     -2.20      0.00
   -2   21    8     -0.64      0.00
   -1   21    8     -1.77      0.00
    0   21    8      1.90      0.00
    1   21    8      1.44      0.00
    2   21    8      0.11      0.00
    3   21    8      1.56      0.00
    4   21    8     -1.98      0.00
    5   21    8      1.61      0.00
    6   21    8      0.71      0.00
    7   21    8     -0.62      0.00
    8   21    8     -0.16      0.00
  -10   22    8     -0.31      0.00
   -9   22    8      0.33      0.00
   -8   22    8      0.06      0.00
   -7   22    8     -0.18      0.00
   -6   22    8      0.31      0.00
   -5   22    8     -0.87      0.00
   -4   22    8      1.10      0.00
   -3   22    8      0.60      0.00
   -2   22    8      1.39      0.00
   -1   22    8      0.17      0.00
    0   22    8      0.19      0.00
    1   22    8      0.12      0.00
    2   22    8     -2.49      0.00
    3   22    8      1.29      0.00
    4   22    8     -0.71      0.00
    5   22    8     -0.75      0.00
    6   22    8     -0.70      0.00
   -7   23    8      1.38      0.00
   -6   23    8     -0.32      0.00
   -5   23    8      0.10      0.00
   -4   23    8      0.52      0.00
   -3   23    8      0.03      0.00
   -2   23    8      0.37      0.00
   -1   23    8      0.08      0.00
    0   23    8      0.07      0.00
    1   23    8      1.16      0.00
    2   23    8     -0.59      0.00
    3   23    8      1.54      0.00
  -24    1    9      1.47      0.00
  -23    1    9      2.46      0.00
  -22    1    9     -2.01      0.00
  -21    1    9     -0.54      0.00
  -20    1    9      1.10      0.00
  -19    1    9     -0.36      0.00
  -18    1    9      1.40      0.00
  -17    1    9     -1.00      0.00
  -16    1    9     -0.94      0.00
  -15    1    9     -0.71      0.00
  -14    1    9     -0.29      0.00
  -13    1    9      0.50      0.00
  -12    1    9     -1.50      0.00
  -11    1    9     -2.37      0.00
  -10    1    9      0.65      0.00
   -9    1    9      7.05      0.00
   -8    1    9     -3.65      0.00
   -7    1    9      5.55      0.00
   -6    1    9      1.03      0.00
   -5    1    9    -10.81      0.00
   -4    1    9     -5.19      0.00
   -3    1    9      9.51      0.00
   -2    1    9     -3.84      0.00
   -1    1    9     -3.08      0.00
    0    1    9     -2.72      0.00
    1    1    9      5.81      0.00
    2    1    9     -1.98      0.00
    3    1    9      2.07      0.00
    4    1    9     -6.70      0.00
    5    1    9     -2.47      0.00
    6    1    9      2.10      0.00
    7    1    9     -2.80      0.00
    8    1    9     -3.27      0.00
    9    1    9      4.33      0.00
   10    1    9     -0.12      0.00
   11    1    9     -3.06      0.00
   12    1    9     -0.49      0.00
   13    1    9     -0.69      0.00
   14    1    9     -1.09      0.00
   15    1    9     -0.92      0.00
   16    1    9     -0.63      0.00
   17    1    9     -2.49      0.00
   18    1    9      0.39      0.00
   19    1    9      0.79      0.00
   20    1    9     -0.92      0.00
   21    1    9      0.01      0.00
  -25    2    9     -1.17      0.00
  -24    2    9     -2.63      0.00
  -23    2    9      0.11      0.00
  -22    2    9     -0.85      0.00
  -21    2    9      0.80      0.00
  -20    2    9     -0.47      0.00
  -19    2    9     -3.01      0.00
  -18    2    9      1.09      0.00
  -17    2    9      1.19      0.00
  -16    2    9      2.61      0.00
  -15    2    9     -0.71      0.00
  -14    2    9     -1.65      0.00
  -13    2    9      0.78      0.00
  -12    2    9      2.98      0.00
  -11    2    9      1.90      0.00
  -10    2    9     -1.49      0.00
   -9    2    9      1.73      0.00
   -8    2    9    -12.04      0.00
   -7    2    9      1.09      0.00
   -6    2    9      2.66      0.00
   -5    2    9      3.67      0.00
   -4    2    9     26.37      0.00
   -3    2    9      6.01      0.00
   -2    2    9    -16.51      0.00
   -1    2    9      1.40      0.00
    0    2    9     23.85      0.00
    1    2    9      0.96      0.00
    2    2    9    -15.52      0.00
    3    2    9      7.27      0.00
    4    2    9      7.97      0.00
    5    2    9      2.27      0.00
    6    2    9      4.29      0.00
    7    2    9     -0.55      0.00
    8    2    9     -4.28      0.00
    9    2    9      0.69      0.00
   10    2    9      1.74      0.00
   11    2    9      0.00      0.00
   12    2    9      0.80      0.00
   13    2    9     -0.96      0.00
   14    2    9     -0.70      0.00
   15    2    9      1.12      0.00
   16    2    9      2.13      0.00
   17    2    9      0.20      0.00
   18    2    9      0.22      0.00
   19    2    9      0.42      0.00
   20    2    9      0.27      0.00
   21    2    9      1.18      0.00
  -25    3    9      1.67      0.00
  -24    3    9      1.89      0.00
  -23    3    9      2.03      0.00
  -22    3    9      0.59      0.00
  -21    3    9     -0.02      0.00
  -20    3    9      0.15      0.00
  -19    3    9     -0.18      0.00
  -18    3    9      1.38      0.00
  -17    3    9     -1.66      0.00
  -16    3    9     -0.57      0.00
  -15    3    9     -1.71      0.00
  -14    3    9      1.47      0.00
  -13    3    9     -1.96      0.00
  -12    3    9     -0.56      0.00
  -11    3    9     -0.80      0.00
  -10    3    9     -0.77      0.00
   -9    3    9      7.51      0.00
   -8    3    9     -0.20      0.00
   -7    3    9      7.27      0.00
   -6    3    9     -0.41      0.00
   -5    3    9    -25.24      0.00
   -4    3    9     -1.55      0.00
   -3    3    9    -14.65      0.00
   -2    3    9      1.52      0.00
   -1    3    9    -11.27      0.00
    0    3    9      3.97      0.00
    1    3    9     -7.87      0.00
    2    3    9     -2.36      0.00
    3    3    9      7.84      0.00
    4    3    9     -3.51      0.00
    5    3    9     -8.92      0.00
    6    3    9     -0.80      0.00
    7    3    9      3.02      0.00
    8    3    9      1.58      0.00
    9    3    9      0.63      0.00
   10    3    9      0.58      0.00
   11    3    9     -2.68      0.00
   12    3    9      1.43      0.00
   13    3    9      2.01      0.00
   14    3    9     -1.23      0.00
   15    3    9      0.23      0.00
   16    3    9     -0.15      0.00
   17    3    9      0.79      0.00
   18    3    9     -0.99      0.00
   19    3    9     -0.87      0.00
   20    3    9     -0.77      0.00
   21    3    9     -0.13      0.00
  -22    4    9     -0.03      0.00
  -21    4    9      0.52      0.00
  -20    4    9      1.02      0.00
  -19    4    9     -0.06      0.00
  -18    4    9      1.17      0.00
  -17    4    9     -0.44      0.00
  -16    4    9      1.04      0.00
  -15    4    9     -0.97      0.00
  -14    4    9      3.96      0.00
  -13    4    9     -0.84      0.00
  -12    4    9      1.31      0.00
  -11    4    9     -1.45      0.00
  -10    4    9     -4.60      0.00
   -9    4    9     -0.48      0.00
   -8    4    9     -9.90      0.00
   -7    4    9     -1.58      0.00
   -6    4    9     12.71      0.00
   -5    4    9     -1.92      0.00
   -4    4    9      9.69      0.00
   -3    4    9     -5.12      0.00
   -2    4    9     30.22      0.00
   -1    4    9     -6.64      0.00
    0    4    9    -12.36      0.00
    1    4    9     -1.72      0.00
    2    4    9      2.84      0.00
    3    4    9      1.29      0.00
    4    4    9     -6.58      0.00
    5    4    9      1.61      0.00
    6    4    9     -0.83      0.00
    7    4    9     -0.17      0.00
    8    4    9     -1.63      0.00
    9    4    9     -0.99      0.00
   10    4    9      1.66      0.00
   11    4    9     -1.00      0.00
   12    4    9      1.65      0.00
   13    4    9      1.36      0.00
   14    4    9     -1.33      0.00
   15    4    9      1.72      0.00
   16    4    9     -0.68      0.00
   17    4    9      0.52      0.00
   18    4    9     -0.36      0.00
   19    4    9      1.14      0.00
   20    4    9     -0.14      0.00
  -22    5    9      1.18      0.00
  -21    5    9      0.11      0.00
  -20    5    9     -0.33      0.00
  -19    5    9     -1.36      0.00
  -18    5    9     -0.91      0.00
  -17    5    9     -0.88      0.00
  -16    5    9      1.57      0.00
  -15    5    9     -0.56      0.00
  -14    5    9      0.17      0.00
  -13    5    9     -1.44      0.00
  -12    5    9      1.71      0.00
  -11    5    9      2.81      0.00
  -10    5    9     -1.08      0.00
   -9    5    9      6.56      0.00
   -8    5    9      3.24      0.00
   -7    5    9      0.36      0.00
   -6    5    9     -1.67      0.00
   -5    5    9     -2.48      0.00
   -4    5    9      3.82      0.00
   -3    5    9    -22.26      0.00
   -2    5    9      4.79      0.00
   -1    5    9      3.16      0.00
    0    5    9      1.69      0.00
    1    5    9     15.09      0.00
    2    5    9     -2.74      0.00
    3    5    9      0.14      0.00
    4    5    9     -0.01      0.00
    5    5    9      8.91      0.00
    6    5    9     -1.03      0.00
    7    5    9      4.17      0.00
    8    5    9      1.33      0.00
    9    5    9     -1.58      0.00
   10    5    9      0.89      0.00
   11    5    9     -0.70      0.00
   12    5    9     -0.82      0.00
   13    5    9     -1.58      0.00
   14    5    9      0.06      0.00
   15    5    9     -0.26      0.00
   16    5    9     -1.31      0.00
   17    5    9     -0.46      0.00
   18    5    9     -0.73      0.00
   19    5    9      1.05      0.00
   20    5    9     -0.75      0.00
  -23    6    9     -1.06      0.00
  -22    6    9     -0.40      0.00
  -21    6    9      0.00      0.00
  -20    6    9     -0.08      0.00
  -19    6    9      1.20      0.00
  -18    6    9      0.37      0.00
  -17    6    9     -1.52      0.00
  -16    6    9     -2.18      0.00
  -15    6    9      0.55      0.00
  -14    6    9     -0.55      0.00
  -13    6    9     -1.09      0.00
  -12    6    9     -3.55      0.00
  -11    6    9      0.52      0.00
  -10    6    9     -4.65      0.00
   -9    6    9     -0.38      0.00
   -8    6    9      0.13      0.00
   -7    6    9      1.00      0.00
   -6    6    9     -5.98      0.00
   -5    6    9      2.03      0.00
   -4    6    9     11.67      0.00
   -3    6    9     -2.43      0.00
   -2    6    9      5.35      0.00
   -1    6    9      1.55      0.00
    0    6    9    -11.80      0.00
    1    6    9      3.20      0.00
    2    6    9     -3.93      0.00
    3    6    9      1.98      0.00
    4    6    9     -1.12      0.00
    5    6    9     -0.30      0.00
    6    6    9     -6.98      0.00
    7    6    9     -0.45      0.00
    8    6    9      0.08      0.00
    9    6    9     -1.72      0.00
   10    6    9     -0.06      0.00
   11    6    9     -0.86      0.00
   12    6    9      1.33      0.00
   13    6    9     -0.56      0.00
   14    6    9      2.09      0.00
   15    6    9     -1.93      0.00
   16    6    9      1.12      0.00
   17    6    9      0.84      0.00
   18    6    9      0.29      0.00
   19    6    9      0.78      0.00
   20    6    9     -0.44      0.00
  -24    7    9     -1.86      0.00
  -23    7    9      0.18      0.00
  -22    7    9      0.52      0.00
  -21    7    9      2.25      0.00
  -20    7    9     -1.23      0.00
  -19    7    9     -0.78      0.00
  -18    7    9      0.64      0.00
  -17    7    9      2.57      0.00
  -16    7    9     -0.49      0.00
  -15    7    9      1.27      0.00
  -14    7    9      0.66      0.00
  -13    7    9      2.46      0.00
  -12    7    9     -0.10      0.00
  -11    7    9      2.50      0.00
  -10    7    9      1.35      0.00
   -9    7    9      2.47      0.00
   -8    7    9     -2.14      0.00
   -7    7    9     -2.33      0.00
   -6    7    9      0.20      0.00
   -5    7    9      2.76      0.00
   -4    7    9     -0.62      0.00
   -3    7    9     -7.60      0.00
   -2    7    9      0.02      0.00
   -1    7    9     -1.06      0.00
    0    7    9     -3.32      0.00
    1    7    9      2.53      0.00
    2    7    9     -0.88      0.00
    3    7    9     -5.46      0.00
    4    7    9     -2.06      0.00
    5    7    9      2.10      0.00
    6    7    9      2.02      0.00
    7    7    9     -1.89      0.00
    8    7    9     -0.61      0.00
    9    7    9     -0.91      0.00
   10    7    9      0.75      0.00
   11    7    9     -1.25      0.00
   12    7    9      1.09      0.00
   13    7    9     -2.07      0.00
   14    7    9      1.69      0.00
   15    7    9     -1.10      0.00
   16    7    9      0.77      0.00
   17    7    9     -1.05      0.00
   18    7    9     -0.75      0.00
   19    7    9      0.20      0.00
   20    7    9      0.22      0.00
  -24    8    9     -0.14      0.00
  -23    8    9      1.97      0.00
  -22    8    9     -1.52      0.00
  -21    8    9     -0.34      0.00
  -20    8    9     -0.57      0.00
  -19    8    9      0.78      0.00
  -18    8    9     -0.20      0.00
  -17    8    9      1.42      0.00
  -16    8    9      0.40      0.00
  -15    8    9     -0.08      0.00
  -14    8    9     -0.60      0.00
  -13    8    9     -0.83      0.00
  -12    8    9      0.62      0.00
  -11    8    9      0.21      0.00
  -10    8    9     -0.29      0.00
   -9    8    9      1.08      0.00
   -8    8    9      2.90      0.00
   -7    8    9      0.74      0.00
   -6    8    9      0.41      0.00
   -5    8    9     -1.73      0.00
   -4    8    9      4.11      0.00
   -3    8    9      1.45      0.00
   -2    8    9      0.15      0.00
   -1    8    9     -0.01      0.00
    0    8    9      9.82      0.00
    1    8    9      0.76      0.00
    2    8    9      2.16      0.00
    3    8    9      1.68      0.00
    4    8    9      5.09      0.00
    5    8    9     -0.20      0.00
    6    8    9      3.01      0.00
    7    8    9     -0.33      0.00
    8    8    9      4.06      0.00
    9    8    9      1.83      0.00
   10    8    9      2.70      0.00
   11    8    9      0.62      0.00
   12    8    9      1.24      0.00
   13    8    9     -1.74      0.00
   14    8    9      1.33      0.00
   15    8    9     -0.25      0.00
   16    8    9      0.10      0.00
   17    8    9      1.25      0.00
   18    8    9     -0.63      0.00
   19    8    9     -0.45      0.00
  -23    9    9      0.59      0.00
  -22    9    9      0.15      0.00
  -21    9    9     -0.11      0.00
  -20    9    9     -0.20      0.00
  -19    9    9      0.18      0.00
  -18    9    9     -2.26      0.00
  -17    9    9     -1.29      0.00
  -16    9    9     -0.36      0.00
  -15    9    9     -1.14      0.00
  -14    9    9     -0.80      0.00
  -13    9    9     -1.92      0.00
  -12    9    9      1.12      0.00
  -11    9    9      1.51      0.00
  -10    9    9     -2.21      0.00
   -9    9    9     -5.36      0.00
   -8    9    9     -3.33      0.00
   -7    9    9      1.55      0.00
   -6    9    9      0.88      0.00
   -5    9    9     -7.81      0.00
   -4    9    9     -0.75      0.00
   -3    9    9      3.49      0.00
   -2    9    9     -1.58      0.00
   -1    9    9     -5.11      0.00
    0    9    9     -0.69      0.00
    1    9    9    -10.04      0.00
    2    9    9     -1.22      0.00
    3    9    9      4.41      0.00
    4    9    9      0.47      0.00
    5    9    9     -8.02      0.00
    6    9    9     -0.78      0.00
    7    9    9     -1.75      0.00
    8    9    9     -1.60      0.00
    9    9    9     -1.95      0.00
   10    9    9     -1.74      0.00
   11    9    9     -1.06      0.00
   12    9    9      0.37      0.00
   13    9    9     -0.63      0.00
   14    9    9      1.23      0.00
   15    9    9     -0.90      0.00
   16    9    9     -1.47      0.00
   17    9    9      2.32      0.00
   18    9    9     -0.66      0.00
   19    9    9     -1.41      0.00
  -23   10    9      0.26      0.00
  -22   10    9     -0.25      0.00
  -21   10    9     -1.32      0.00
  -20   10    9     -0.64      0.00
  -19   10    9      1.42      0.00
  -18   10    9      0.41      0.00
  -17   10    9      1.51      0.00
  -16   10    9      0.51      0.00
  -15   10    9     -0.64      0.00
  -14   10    9     -0.21      0.00
  -13   10    9      0.81      0.00
  -12   10    9     -1.48      0.00
  -11   10    9     -1.79      0.00
  -10   10    9     -0.03      0.00
   -9   10    9      3.64      0.00
   -8   10    9     -2.08      0.00
   -7   10    9      1.36      0.00
   -6   10    9      5.67      0.00
   -5   10    9      0.56      0.00
   -4   10    9     -4.87      0.00
   -3   10    9      0.57      0.00
   -2   10    9      0.27      0.00
   -1   10    9      2.19      0.00
    0   10    9      3.39      0.00
    1   10    9      1.19      0.00
    2   10    9     -0.60      0.00
    3   10    9     -1.03      0.00
    4   10    9     -2.75      0.00
    5   10    9      0.41      0.00
    6   10    9      4.61      0.00
    7   10    9      2.51      0.00
    8   10    9     -3.74      0.00
    9   10    9      2.76      0.00
   10   10    9     -0.91      0.00
   11   10    9      0.01      0.00
   12   10    9     -0.24      0.00
   13   10    9     -1.23      0.00
   14   10    9      1.03      0.00
   15   10    9      0.47      0.00
   16   10    9     -0.90      0.00
   17   10    9      0.35      0.00
   18   10    9     -0.23      0.00
   19   10    9      0.12      0.00
  -23   11    9      0.36      0.00
  -22   11    9      0.42      0.00
  -21   11    9      1.26      0.00
  -20   11    9      0.99      0.00
  -19   11    9      1.68      0.00
  -18   11    9     -1.26      0.00
  -17   11    9     -0.77      0.00
  -16   11    9     -0.40      0.00
  -15   11    9      1.39      0.00
  -14   11    9      1.69      0.00
  -13   11    9      3.46      0.00
  -12   11    9      1.38      0.00
  -11   11    9      0.09      0.00
  -10   11    9      0.80      0.00
   -9   11    9      3.94      0.00
   -8   11    9      0.25      0.00
   -7   11    9     -1.19      0.00
   -6   11    9     -1.70      0.00
   -5   11    9      2.83      0.00
   -4   11    9      0.49      0.00
   -3   11    9      4.48      0.00
   -2   11    9     -1.28      0.00
   -1   11    9     -0.24      0.00
    0   11    9     -0.63      0.00
    1   11    9      2.81      0.00
    2   11    9      0.03      0.00
    3   11    9      0.92      0.00
    4   11    9      0.53      0.00
    5   11    9      1.83      0.00
    6   11    9     -2.56      0.00
    7   11    9      1.85      0.00
    8   11    9     -2.61      0.00
    9   11    9      3.83      0.00
   10   11    9     -1.91      0.00
   11   11    9      1.75      0.00
   12   11    9      1.19      0.00
   13   11    9     -0.71      0.00
   14   11    9      0.12      0.00
   15   11    9      0.52      0.00
   16   11    9      0.37      0.00
   17   11    9     -0.29      0.00
   18   11    9      0.56      0.00
  -22   12    9     -0.09      0.00
  -21   12    9     -0.17      0.00
  -20   12    9     -1.71      0.00
  -19   12    9     -0.06      0.00
  -18   12    9     -0.58      0.00
  -17   12    9      0.06      0.00
  -16   12    9      0.31      0.00
  -15   12    9      0.11      0.00
  -14   12    9     -1.23      0.00
  -13   12    9     -3.27      0.00
  -12   12    9     -2.07      0.00
  -11   12    9     -0.49      0.00
  -10   12    9      0.37      0.00
   -9   12    9     -2.09      0.00
   -8   12    9      0.16      0.00
   -7   12    9      0.40      0.00
   -6   12    9     -2.35      0.00
   -5   12    9      1.17      0.00
   -4   12    9     -1.89      0.00
   -3   12    9      0.06      0.00
   -2   12    9     -2.45      0.00
   -1   12    9      0.88      0.00
    0   12    9      0.34      0.00
    1   12    9     -0.05      0.00
    2   12    9      0.06      0.00
    3   12    9     -0.65      0.00
    4   12    9     -0.18      0.00
    5   12    9      1.52      0.00
    6   12    9     -1.01      0.00
    7   12    9      1.13      0.00
    8   12    9     -1.23      0.00
    9   12    9      0.21      0.00
   10   12    9     -1.47      0.00
   11   12    9      0.19      0.00
   12   12    9     -0.07      0.00
   13   12    9     -0.47      0.00
   14   12    9     -0.23      0.00
   15   12    9     -0.53      0.00
   16   12    9     -0.59      0.00
   17   12    9     -0.96      0.00
  -21   13    9     -0.99      0.00
  -20   13    9      0.07      0.00
  -19   13    9      1.13      0.00
  -18   13    9     -0.33      0.00
  -17   13    9     -1.15      0.00
  -16   13    9     -0.24      0.00
  -15   13    9     -0.25      0.00
  -14   13    9      1.82      0.00
  -13   13    9     -0.28      0.00
  -12   13    9     -0.13      0.00
  -11   13    9     -0.26      0.00
  -10   13    9      0.93      0.00
   -9   13    9      0.52      0.00
   -8   13    9      0.44      0.00
   -7   13    9     -1.51      0.00
   -6   13    9     -0.89      0.00
   -5   13    9      3.00      0.00
   -4   13    9     -0.45      0.00
   -3   13    9      0.23      0.00
   -2   13    9      0.50      0.00
   -1   13    9     -0.69      0.00
    0   13    9     -0.89      0.00
    1   13    9     -2.29      0.00
    2   13    9      1.37      0.00
    3   13    9     -2.17      0.00
    4   13    9     -0.46      0.00
    5   13    9     -0.48      0.00
    6   13    9      0.19      0.00
    7   13    9     -2.72      0.00
    8   13    9      1.51      0.00
    9   13    9     -0.14      0.00
   10   13    9      0.32      0.00
   11   13    9     -1.34      0.00
   12   13    9      0.62      0.00
   13   13    9      0.04      0.00
   14   13    9     -0.29      0.00
   15   13    9      0.23      0.00
   16   13    9      0.66      0.00
   17   13    9      0.27      0.00
  -21   14    9     -0.33      0.00
  -20   14    9      0.53      0.00
  -19   14    9     -0.16      0.00
  -18   14    9      0.28      0.00
  -17   14    9      1.54      0.00
  -16   14    9      1.01      0.00
  -15   14    9     -1.34      0.00
  -14   14    9      0.55      0.00
  -13   14    9      0.41      0.00
  -12   14    9      1.94      0.00
  -11   14    9      1.33      0.00
  -10   14    9     -3.27      0.00
   -9   14    9     -1.80      0.00
   -8   14    9      0.47      0.00
   -7   14    9      0.43      0.00
   -6   14    9     -2.30      0.00
   -5   14    9     -0.79      0.00
   -4   14    9     -0.87      0.00
   -3   14    9     -0.30      0.00
   -2   14    9      0.57      0.00
   -1   14    9     -1.15      0.00
    0   14    9      0.33      0.00
    1   14    9     -0.18      0.00
    2   14    9      1.77      0.00
    3   14    9     -0.55      0.00
    4   14    9      2.02      0.00
    5   14    9     -0.15      0.00
    6   14    9      1.19      0.00
    7   14    9     -0.89      0.00
    8   14    9      2.78      0.00
    9   14    9     -0.32      0.00
   10   14    9     -0.11      0.00
   11   14    9      0.48      0.00
   12   14    9      1.61      0.00
   13   14    9     -0.72      0.00
   14   14    9      0.58      0.00
   15   14    9      0.23      0.00
   16   14    9      0.21      0.00
  -20   15    9     -0.08      0.00
  -19   15    9     -0.88      0.00
  -18   15    9     -1.09      0.00
  -17   15    9      0.69      0.00
  -16   15    9     -0.06      0.00
  -15   15    9     -1.53      0.00
  -14   15    9     -1.05      0.00
  -13   15    9     -1.91      0.00
  -12   15    9     -0.52      0.00
  -11   15    9      1.91      0.00
  -10   15    9      1.25      0.00
   -9   15    9      0.44      0.00
   -8   15    9      1.72      0.00
   -7   15    9      3.18      0.00
   -6   15    9     -0.06      0.00
   -5   15    9     -0.18      0.00
   -4   15    9      0.48      0.00
   -3   15    9     -0.19      0.00
   -2   15    9      0.27      0.00
   -1   15    9      0.50      0.00
    0   15    9      0.77      0.00
    1   15    9      0.81      0.00
    2   15    9     -0.43      0.00
    3   15    9     -0.07      0.00
    4   15    9      0.58      0.00
    5   15    9     -1.07      0.00
    6   15    9     -0.66      0.00
    7   15    9      0.39      0.00
    8   15    9     -0.06      0.00
    9   15    9      0.81      0.00
   10   15    9     -0.93      0.00
   11   15    9      1.42      0.00
   12   15    9     -0.08      0.00
   13   15    9     -1.17      0.00
   14   15    9      2.33      0.00
   15   15    9     -0.44      0.00
  -19   16    9      1.87      0.00
  -18   16    9      0.25      0.00
  -17   16    9      0.20      0.00
  -16   16    9      0.01      0.00
  -15   16    9      0.88      0.00
  -14   16    9      1.66      0.00
  -13   16    9      2.09      0.00
  -12   16    9      0.03      0.00
  -11   16    9     -2.36      0.00
  -10   16    9      1.15      0.00
   -9   16    9     -2.05      0.00
   -8   16    9     -2.86      0.00
   -7   16    9     -0.47      0.00
   -6   16    9      2.09      0.00
   -5   16    9      1.51      0.00
   -4   16    9     -0.46      0.00
   -3   16    9      0.76      0.00
   -2   16    9      1.86      0.00
   -1   16    9     -0.70      0.00
    0   16    9     -1.14      0.00
    1   16    9      0.31      0.00
    2   16    9     -0.80      0.00
    3   16    9     -0.24      0.00
    4   16    9     -0.53      0.00
    5   16    9     -0.22      0.00
    6   16    9      0.00      0.00
    7   16    9     -0.09      0.00
    8   16    9     -2.85      0.00
    9   16    9      0.09      0.00
   10   16    9     -3.06      0.00
   11   16    9      0.30      0.00
   12   16    9     -1.90      0.00
   13   16    9     -1.96      0.00
   14   16    9     -0.40      0.00
  -18   17    9     -0.83      0.00
  -17   17    9     -0.62      0.00
  -16   17    9     -0.39      0.00
  -15   17    9     -0.07      0.00
  -14   17    9     -1.34      0.00
  -13   17    9      0.28      0.00
  -12   17    9     -0.20      0.00
  -11   17    9     -1.49      0.00
  -10   17    9      1.89      0.00
   -9   17    9      0.76      0.00
   -8   17    9      0.80      0.00
   -7   17    9     -0.91      0.00
   -6   17    9     -0.95      0.00
   -5   17    9     -0.37      0.00
   -4   17    9     -1.82      0.00
   -3   17    9     -1.38      0.00
   -2   17    9      0.84      0.00
   -1   17    9     -1.16      0.00
    0   17    9      1.95      0.00
    1   17    9      0.08      0.00
    2   17    9      0.10      0.00
    3   17    9      0.15      0.00
    4   17    9      0.19      0.00
    5   17    9      0.08      0.00
    6   17    9      1.09      0.00
    7   17    9      0.41      0.00
    8   17    9      0.59      0.00
    9   17    9      2.64      0.00
   10   17    9     -0.14      0.00
   11   17    9      2.60      0.00
   12   17    9     -0.39      0.00
   13   17    9      2.20      0.00
  -17   18    9     -0.10      0.00
  -16   18    9      1.05      0.00
  -15   18    9      0.98      0.00
  -14   18    9     -1.22      0.00
  -13   18    9     -0.86      0.00
  -12   18    9     -0.24      0.00
  -11   18    9      1.35      0.00
  -10   18    9     -0.35      0.00
   -9   18    9     -0.53      0.00
   -8   18    9      1.72      0.00
   -7   18    9      0.53      0.00
   -6   18    9     -1.32      0.00
   -5   18    9      0.23      0.00
   -4   18    9      1.73      0.00
   -3   18    9     -0.76      0.00
   -2   18    9      0.80      0.00
   -1   18    9     -1.61      0.00
    0   18    9      2.06      0.00
    1   18    9     -2.96      0.00
    2   18    9     -0.21      0.00
    3   18    9      1.61      0.00
    4   18    9      0.71      0.00
    5   18    9     -0.35      0.00
    6   18    9      0.15      0.00
    7   18    9     -0.44      0.00
    8   18    9      0.70      0.00
    9   18    9      0.38      0.00
   10   18    9     -1.08      0.00
   11   18    9      1.45      0.00
   12   18    9     -1.63      0.00
  -16   19    9     -0.33      0.00
  -15   19    9     -0.25      0.00
  -14   19    9      0.84      0.00
  -13   19    9      1.21      0.00
  -12   19    9      0.00      0.00
  -11   19    9      0.01      0.00
  -10   19    9     -1.36      0.00
   -9   19    9     -0.83      0.00
   -8   19    9     -0.85      0.00
   -7   19    9     -1.20      0.00
   -6   19    9      0.44      0.00
   -5   19    9     -0.89      0.00
   -4   19    9      0.76      0.00
   -3   19    9     -1.74      0.00
   -2   19    9     -0.14      0.00
   -1   19    9     -2.40      0.00
    0   19    9      1.63      0.00
    1   19    9     -0.65      0.00
    2   19    9     -0.30      0.00
    3   19    9     -0.32      0.00
    4   19    9     -1.95      0.00
    5   19    9      0.04      0.00
    6   19    9      0.92      0.00
    7   19    9     -1.34      0.00
    8   19    9     -1.40      0.00
    9   19    9     -1.29      0.00
   10   19    9     -0.16      0.00
   11   19    9      0.21      0.00
  -14   20    9      0.23      0.00
  -13   20    9     -0.17      0.00
  -12   20    9     -0.10      0.00
  -11   20    9     -0.65      0.00
  -10   20    9      0.50      0.00
   -9   20    9      2.29      0.00
   -8   20    9      1.47      0.00
   -7   20    9     -0.77      0.00
   -6   20    9      1.38      0.00
   -5   20    9      0.47      0.00
   -4   20    9      2.67      0.00
   -3   20    9      0.98      0.00
   -2   20    9      1.83      0.00
   -1   20    9      1.03      0.00
    0   20    9      1.22      0.00
    1   20    9      0.81      0.00
    2   20    9      0.13      0.00
    3   20    9      1.17      0.00
    4   20    9     -0.11      0.00
    5   20    9     -0.70      0.00
    6   20    9      0.46      0.00
    7   20    9     -0.25      0.00
    8   20    9      2.01      0.00
    9   20    9      0.69      0.00
  -12   21    9      0.44      0.00
  -11   21    9      0.83      0.00
  -10   21    9     -0.30      0.00
   -9   21    9     -0.64      0.00
   -8   21    9     -0.57      0.00
   -7   21    9      0.06      0.00
   -6   21    9     -1.02      0.00
   -5   21    9     -1.14      0.00
   -4   21    9     -1.13      0.00
   -3   21    9     -1.49      0.00
   -2   21    9     -1.23      0.00
   -1   21    9      0.00      0.00
    0   21    9     -1.61      0.00
    1   21    9     -0.08      0.00
    2   21    9     -0.56      0.00
    3   21    9     -0.37      0.00
    4   21    9      1.46      0.00
    5   21    9      0.24      0.00
    6   21    9      1.31      0.00
    7   21    9     -1.05      0.00
    8   21    9      0.22      0.00
  -10   22    9     -0.81      0.00
   -9   22    9     -0.18      0.00
   -8   22    9     -1.39      0.00
   -7   22    9      1.98      0.00
   -6   22    9     -0.47      0.00
   -5   22    9      0.61      0.00
   -4   22    9     -0.80      0.00
   -3   22    9      0.76      0.00
   -2   22    9     -0.29      0.00
   -1   22    9     -0.75      0.00
    0   22    9     -0.97      0.00
    1   22    9      1.16      0.00
    2   22    9      1.28      0.00
    3   22    9     -1.81      0.00
    4   22    9     -0.33      0.00
    5   22    9     -2.23      0.00
   -6   23    9     -0.51      0.00
   -5   23    9      0.39      0.00
   -4   23    9     -0.81      0.00
   -3   23    9      1.04      0.00
   -2   23    9      2.14      0.00
   -1   23    9      0.84      0.00
    0   23    9      0.29      0.00
    1   23    9     -1.78      0.00
    2   23    9      0.44      0.00
  -21    0   10      1.15      0.00
  -20    0   10     -0.36      0.00
  -19    0   10     -1.86      0.00
  -18    0   10      0.92      0.00
  -17    0   10      2.03      0.00
  -16    0   10      1.16      0.00
  -15    0   10     -1.06      0.00
  -14    0   10     -4.11      0.00
  -13    0   10      0.04      0.00
  -12    0   10      0.79      0.00
  -11    0   10      1.66      0.00
  -10    0   10     -7.66      0.00
   -9    0   10      2.07      0.00
   -8    0   10    -19.35      0.00
   -7    0   10     -0.82      0.00
   -6    0   10     -6.27      0.00
   -5    0   10      2.63      0.00
   -4    0   10     15.05      0.00
   -3    0   10      2.51      0.00
   -2    0   10    -21.16      0.00
   -1    0   10     -0.92      0.00
    0    0   10     10.84      0.00
    1    0   10     -2.02      0.00
    2    0   10    -26.69      0.00
    3    0   10      6.59      0.00
    4    0   10      5.09      0.00
    5    0   10     -0.48      0.00
    6    0   10      0.64      0.00
    7    0   10     -2.07      0.00
    8    0   10     -8.91      0.00
    9    0   10     -1.24      0.00
   10    0   10      2.56      0.00
   11    0   10     -1.62      0.00
   12    0   10     -0.14      0.00
   13    0   10     -3.41      0.00
   14    0   10     -0.11      0.00
   15    0   10     -1.43      0.00
   16    0   10      3.06      0.00
   17    0   10     -0.96      0.00
   18    0   10     -0.02      0.00
   19    0   10     -0.45      0.00
   20    0   10      0.15      0.00
  -22    1   10     -0.88      0.00
  -21    1   10     -0.43      0.00
  -20    1   10     -0.28      0.00
  -19    1   10     -0.50      0.00
  -18    1   10      0.03      0.00
  -17    1   10     -0.36      0.00
  -16    1   10     -0.87      0.00
  -15    1   10      0.85      0.00
  -14    1   10      0.68      0.00
  -13    1   10      0.54      0.00
  -12    1   10     -1.16      0.00
  -11    1   10      0.24      0.00
  -10    1   10     -0.94      0.00
   -9    1   10     13.06      0.00
   -8    1   10     -2.03      0.00
   -7    1   10     11.62      0.00
   -6    1   10      0.16      0.00
   -5    1   10    -14.15      0.00
   -4    1   10     -2.30      0.00
   -3    1   10      2.50      0.00
   -2    1   10      1.04      0.00
   -1    1   10     -8.07      0.00
    0    1   10      2.54      0.00
    1    1   10     10.52      0.00
    2    1   10     -1.47      0.00
    3    1   10      6.19      0.00
    4    1   10     -3.85      0.00
    5    1   10     -2.42      0.00
    6    1   10      2.97      0.00
    7    1   10      3.59      0.00
    8    1   10      1.02      0.00
    9    1   10      3.08      0.00
   10    1   10      1.96      0.00
   11    1   10     -2.37      0.00
   12    1   10      3.82      0.00
   13    1   10      1.14      0.00
   14    1   10      1.71      0.00
   15    1   10     -0.75      0.00
   16    1   10      1.04      0.00
   17    1   10     -0.57      0.00
   18    1   10      0.45      0.00
   19    1   10      0.09      0.00
   20    1   10     -0.06      0.00
  -24    2   10     -0.39      0.00
  -23    2   10     -2.38      0.00
  -22    2   10      0.39      0.00
  -21    2   10      1.67      0.00
  -20    2   10      0.65      0.00
  -19    2   10      1.34      0.00
  -18    2   10      0.12      0.00
  -17    2   10      1.12      0.00
  -16    2   10     -0.67      0.00
  -15    2   10     -0.20      0.00
  -14    2   10      2.10      0.00
  -13    2   10      0.09      0.00
  -12    2   10      1.15      0.00
  -11    2   10      0.12      0.00
  -10    2   10     -1.89      0.00
   -9    2   10      0.73      0.00
   -8    2   10     -8.15      0.00
   -7    2   10      0.66      0.00
   -6    2   10      8.72      0.00
   -5    2   10     -1.13      0.00
   -4    2   10      7.87      0.00
   -3    2   10     -2.96      0.00
   -2    2   10     21.30      0.00
   -1    2   10     -4.84      0.00
    0    2   10     -5.25      0.00
    1    2   10     -0.66      0.00
    2    2   10      0.35      0.00
    3    2   10      0.82      0.00
    4    2   10     -3.90      0.00
    5    2   10      0.46      0.00
    6    2   10     -2.76      0.00
    7    2   10     -2.21      0.00
    8    2   10     -0.65      0.00
    9    2   10     -1.49      0.00
   10    2   10      1.09      0.00
   11    2   10     -2.76      0.00
   12    2   10      0.98      0.00
   13    2   10     -2.49      0.00
   14    2   10     -1.20      0.00
   15    2   10     -0.36      0.00
   16    2   10     -1.41      0.00
   17    2   10      0.31      0.00
   18    2   10     -0.51      0.00
   19    2   10      0.31      0.00
   20    2   10     -0.26      0.00
  -21    3   10     -0.51      0.00
  -20    3   10     -2.62      0.00
  -19    3   10     -0.67      0.00
  -18    3   10     -2.70      0.00
  -17    3   10      0.45      0.00
  -16    3   10      0.07      0.00
  -15    3   10     -1.09      0.00
  -14    3   10     -0.03      0.00
  -13    3   10     -2.42      0.00
  -12    3   10      1.41      0.00
  -11    3   10      1.11      0.00
  -10    3   10     -1.06      0.00
   -9    3   10     -1.56      0.00
   -8    3   10      3.01      0.00
   -7    3   10     -2.35      0.00
   -6    3   10     -0.45      0.00
   -5    3   10      2.07      0.00
   -4    3   10      6.14      0.00
   -3    3   10    -25.65      0.00
   -2    3   10      5.01      0.00
   -1    3   10      8.45      0.00
    0    3   10      2.07      0.00
    1    3   10     -0.87      0.00
    2    3   10     -1.55      0.00
    3    3   10      6.19      0.00
    4    3   10      2.21      0.00
    5    3   10      5.52      0.00
    6    3   10     -1.64      0.00
    7    3   10      3.68      0.00
    8    3   10      2.81      0.00
    9    3   10     -3.38      0.00
   10    3   10      0.61      0.00
   11    3   10     -1.41      0.00
   12    3   10      0.31      0.00
   13    3   10     -0.78      0.00
   14    3   10      1.27      0.00
   15    3   10      1.08      0.00
   16    3   10     -0.81      0.00
   17    3   10      1.84      0.00
   18    3   10     -1.57      0.00
   19    3   10      0.88      0.00
   20    3   10      0.18      0.00
  -22    4   10      1.16      0.00
  -21    4   10      0.31      0.00
  -20    4   10      1.35      0.00
  -19    4   10      4.22      0.00
  -18    4   10      0.08      0.00
  -17    4   10     -0.72      0.00
  -16    4   10     -2.21      0.00
  -15    4   10      1.06      0.00
  -14    4   10      0.96      0.00
  -13    4   10     -0.74      0.00
  -12    4   10     -2.35      0.00
  -11    4   10     -0.07      0.00
  -10    4   10     -1.08      0.00
   -9    4   10     -1.59      0.00
   -8    4   10      6.01      0.00
   -7    4   10     -0.06      0.00
   -6    4   10     -6.71      0.00
   -5    4   10     -2.13      0.00
   -4    4   10     -0.20      0.00
   -3    4   10     -4.70      0.00
   -2    4   10      3.56      0.00
   -1    4   10      0.91      0.00
    0    4   10    -19.23      0.00
    1    4   10      3.47      0.00
    2    4   10      1.53      0.00
    3    4   10     -1.05      0.00
    4    4   10    -10.21      0.00
    5    4   10     -1.38      0.00
    6    4   10     -5.96      0.00
    7    4   10     -0.38      0.00
    8    4   10      2.05      0.00
    9    4   10     -1.07      0.00
   10    4   10     -0.23      0.00
   11    4   10     -0.31      0.00
   12    4   10      2.18      0.00
   13    4   10     -0.09      0.00
   14    4   10      1.28      0.00
   15    4   10     -0.95      0.00
   16    4   10     -0.76      0.00
   17    4   10      1.09      0.00
   18    4   10     -1.00      0.00
   19    4   10      0.87      0.00
   20    4   10     -1.29      0.00
  -23    5   10     -2.49      0.00
  -22    5   10      0.36      0.00
  -21    5   10     -0.02      0.00
  -20    5   10     -1.45      0.00
  -19    5   10     -0.60      0.00
  -18    5   10     -0.90      0.00
  -17    5   10      2.02      0.00
  -16    5   10      0.06      0.00
  -15    5   10      2.97      0.00
  -14    5   10      0.00      0.00
  -13    5   10      4.10      0.00
  -12    5   10     -0.32      0.00
  -11    5   10      2.59      0.00
  -10    5   10      0.90      0.00
   -9    5   10     -0.98      0.00
   -8    5   10     -1.10      0.00
   -7    5   10     -1.87      0.00
   -6    5   10      0.65      0.00
   -5    5   10     10.64      0.00
   -4    5   10      0.13      0.00
   -3    5   10      8.11      0.00
   -2    5   10     -1.40      0.00
   -1    5   10      7.03      0.00
    0    5   10     -5.46      0.00
    1    5   10     10.69      0.00
    2    5   10     -0.62      0.00
    3    5   10     -4.12      0.00
    4    5   10      0.96      0.00
    5    5   10      9.51      0.00
    6    5   10      3.47      0.00
    7    5   10     -1.83      0.00
    8    5   10     -0.05      0.00
    9    5   10      0.40      0.00
   10    5   10      0.88      0.00
   11    5   10      0.68      0.00
   12    5   10      0.28      0.00
   13    5   10     -2.63      0.00
   14    5   10      2.22      0.00
   15    5   10      0.17      0.00
   16    5   10     -0.26      0.00
   17    5   10     -0.81      0.00
   18    5   10     -0.31      0.00
   19    5   10      1.81      0.00
   20    5   10     -0.18      0.00
[truncated: 1,115,835 more chars]
